# Supplementary material for: Dissection of the T cell infiltrate in mouse pancreatic tumors reveals an extensive and diverse tumor-reactive T cell repertoire
Source: Sci Adv. 2026 Apr 10;12(15):eadr6132. doi: 10.1126/sciadv.adr6132 (PMC13068058; doi:10.1126/sciadv.adr6132)
Supplement: Supplementary file 2 — Data S1 to S16 [file sciadv.adr6132_data_s1_to_s16.zip]

Archive with 1 entries (1 files):
- adr6132_data_s1_to_s16.xlsx
