# Supplementary material for: Dissection of the T cell infiltrate in mouse pancreatic tumors reveals an extensive and diverse tumor-reactive T cell repertoire
Source: Sci Adv. 2026 Apr 10;12(15):eadr6132. doi: 10.1126/sciadv.adr6132 (PMC13068058; doi:10.1126/sciadv.adr6132)
Supplement: Supplementary file 2 — Data S1 to S16 [file sciadv.adr6132_data_s1_to_s16.zip › adr6132_data_s1_to_s16.xlsx]

## Sheet: Guide
	Data files
1	Differentially expressed genes between clusters in T-cell subsets derived from PDA and PDA-OVA tumors
2	Differentially expressed genes between clusters in CD8 T-cell subsets derived from PDA and PDA-OVA tumors
3	Mutanome analysis using MuTect2 in PDA-OVA tumor cell line
4	Differentially expressed genes between TR and NTR T-cells for the 48 TCRs initially tested based on size from PDA and PDA-OVA tumors
5	TR_95 and NTR_57 score averaged for all cells per clonotype in the CD8 data set
6	Investigation of single-gene impact with outcome of all cells of total dataset of 86 TCRs using receiver operating characteristics analysis
7	Differentially expressed genes between Tex/Tpex/Teff versus Tem clusters in mouse ProjecTILs tumor data set
8	Differentially expressed genes between clusters in CD4 T-cell subsets derived from PDA and PDA-OVA tumors
9	TR_95 and NTR_57 score averaged for all cells per clonotype in the CD4 data set
10	Overview of TCR clonotypes across models and individual mice
11	Mutanome-based identification of private H-2Db-restricted PDA-OVA Hook3 epitope
12	Custom proteome reference used for spectra matching of tandem mass spectrometry
13	Differentially expressed genes between clusters in T-cell subsets derived from MC38 tumors
14	Differentially expressed genes between clusters in CD8 T-cell subsets derived from MC38 tumors
15	Overview of tested TCR clonotypes in MC38 model
16	Overview of TCR clonotypes tested for Lonp2 reactivity

## Sheet: 1 PDAC TC DEG
Differentially expressed genes between clusters in T-cell subsets derived from PDA and PDA-OVA tumors
p_val	avg_log2FC	pct.1	pct.2	p_val_adj	cluster	gene	delta.pct	description	gene_id	gene_biotype
0	3.3256	0.619	0.154	0	Treg	Areg	0.465	amphiregulin [Source:MGI Symbol	ENSMUSG00000029378	protein_coding
0	3.07323	0.984	0.338	0	Treg	Tnfrsf4	0.646	tumor necrosis factor receptor superfamily, member 4 [Source:MGI Symbol	ENSMUSG00000029075	protein_coding
0	2.90264	0.776	0.155	0	Treg	Cd74	0.621	CD74 antigen (invariant polypeptide of major histocompatibility complex, class II antigen-associated) [Source:MGI Symbol	ENSMUSG00000024610	protein_coding
0	2.80697	0.744	0.063	0	Treg	Il2ra	0.681	interleukin 2 receptor, alpha chain [Source:MGI Symbol	ENSMUSG00000026770	protein_coding
0	2.6292	0.929	0.363	0	Treg	Ly6a	0.566	lymphocyte antigen 6 complex, locus A [Source:MGI Symbol	ENSMUSG00000075602	protein_coding
0	2.55591	0.595	0.074	0	Treg	Klrg1	0.521	killer cell lectin-like receptor subfamily G, member 1 [Source:MGI Symbol	ENSMUSG00000030114	protein_coding
0	2.47881	0.912	0.509	0	Treg	Nfkbia	0.403	nuclear factor of kappa light polypeptide gene enhancer in B cells inhibitor, alpha [Source:MGI Symbol	ENSMUSG00000021025	protein_coding
0	2.44872	0.824	0.24	0	Treg	Ccr8	0.584	chemokine (C-C motif) receptor 8 [Source:MGI Symbol	ENSMUSG00000042262	protein_coding
0	2.42066	0.745	0.011	0	Treg	Foxp3	0.734	forkhead box P3 [Source:MGI Symbol	ENSMUSG00000039521	protein_coding
0	2.27532	0.723	0.111	0	Treg	Ass1	0.612	argininosuccinate synthetase 1 [Source:MGI Symbol	ENSMUSG00000076441	protein_coding
0	2.25153	0.888	0.409	0	Treg	Zfp36l1	0.479	zinc finger protein 36, C3H type-like 1 [Source:MGI Symbol	ENSMUSG00000021127	protein_coding
0	2.23453	0.872	0.451	0	Treg	Traf1	0.421	TNF receptor-associated factor 1 [Source:MGI Symbol	ENSMUSG00000026875	protein_coding
0	2.215	0.767	0.386	0	Treg	Ddit4	0.381	DNA-damage-inducible transcript 4 [Source:MGI Symbol	ENSMUSG00000020108	protein_coding
0	2.20656	0.596	0.034	0	Treg	Cd81	0.562	CD81 antigen [Source:MGI Symbol	ENSMUSG00000037706	protein_coding
0	2.20647	0.847	0.334	0	Treg	Pim1	0.513	proviral integration site 1 [Source:MGI Symbol	ENSMUSG00000024014	protein_coding
0	2.19657	0.895	0.52	0	Treg	Odc1	0.375	ornithine decarboxylase, structural 1 [Source:MGI Symbol	ENSMUSG00000011179	protein_coding
0	2.19123	0.926	0.614	0	Treg	Ctla4	0.312	cytotoxic T-lymphocyte-associated protein 4 [Source:MGI Symbol	ENSMUSG00000026011	protein_coding
0	2.19123	0.926	0.614	0	Treg	Ctla4	0.312	cytotoxic T-lymphocyte-associated protein 4 [Source:NCBI gene	ENSMUSG00000103326	protein_coding
0	2.1199	0.992	0.776	0	Treg	Ly6e	0.216	lymphocyte antigen 6 complex, locus E [Source:MGI Symbol	ENSMUSG00000022587	protein_coding
0	2.09046	0.897	0.277	0	Treg	Itgb7	0.62	integrin beta 7 [Source:MGI Symbol	ENSMUSG00000001281	protein_coding
0	2.07202	0.702	0.11	0	Treg	Il7r	0.592	interleukin 7 receptor [Source:MGI Symbol	ENSMUSG00000003882	protein_coding
0	1.99444	0.922	0.406	0	Treg	Capg	0.516	capping protein (actin filament), gelsolin-like [Source:MGI Symbol	ENSMUSG00000056737	protein_coding
0	1.92729	0.336	0.036	0	Treg	Cd83	0.3	CD83 antigen [Source:MGI Symbol	ENSMUSG00000015396	protein_coding
0	1.87003	0.739	0.397	0	Treg	Hopx	0.342	HOP homeobox [Source:MGI Symbol	ENSMUSG00000059325	protein_coding
0	1.8272	0.603	0.162	0	Treg	Fam46a	0.441	NA	NA	NA
0	1.81403	0.711	0.335	0	Treg	Got1	0.376	glutamic-oxaloacetic transaminase 1, soluble [Source:MGI Symbol	ENSMUSG00000025190	protein_coding
0	1.78702	0.617	0.147	0	Treg	Nfkbiz	0.47	nuclear factor of kappa light polypeptide gene enhancer in B cells inhibitor, zeta [Source:MGI Symbol	ENSMUSG00000035356	protein_coding
0	1.76379	0.958	0.677	0	Treg	Tnfrsf18	0.281	tumor necrosis factor receptor superfamily, member 18 [Source:MGI Symbol	ENSMUSG00000041954	protein_coding
0	1.72987	0.716	0.352	0	Treg	Gadd45b	0.364	growth arrest and DNA-damage-inducible 45 beta [Source:MGI Symbol	ENSMUSG00000015312	protein_coding
0	1.68564	0.426	0.046	0	Treg	Il1r2	0.38	interleukin 1 receptor, type II [Source:MGI Symbol	ENSMUSG00000026073	protein_coding
0	1.66918	0.325	0.016	0	Treg	Dgat2	0.309	diacylglycerol O-acyltransferase 2 [Source:MGI Symbol	ENSMUSG00000030747	protein_coding
0	1.66012	0.847	0.594	0	Treg	Glrx	0.253	glutaredoxin [Source:MGI Symbol	ENSMUSG00000021591	protein_coding
0	1.64033	0.581	0.172	0	Treg	Bmyc	0.409	brain expressed myelocytomatosis oncogene [Source:MGI Symbol	ENSMUSG00000049086	protein_coding
0	1.63085	0.95	0.84	0	Treg	Junb	0.11	jun B proto-oncogene [Source:MGI Symbol	ENSMUSG00000052837	protein_coding
0	1.63074	0.548	0.14	0	Treg	Izumo1r	0.408	IZUMO1 receptor, JUNO [Source:MGI Symbol	ENSMUSG00000031933	protein_coding
0	1.57992	0.887	0.588	0	Treg	Itgav	0.299	integrin alpha V [Source:MGI Symbol	ENSMUSG00000027087	protein_coding
0	1.56898	0.946	0.798	0	Treg	Vim	0.148	vimentin [Source:MGI Symbol	ENSMUSG00000026728	protein_coding
0	1.55274	0.957	0.813	0	Treg	Sdf4	0.144	stromal cell derived factor 4 [Source:MGI Symbol	ENSMUSG00000029076	protein_coding
0	1.53793	0.763	0.33	0	Treg	Rora	0.433	RAR-related orphan receptor alpha [Source:MGI Symbol	ENSMUSG00000032238	protein_coding
0	1.50631	0.737	0.349	0	Treg	Nrip1	0.388	nuclear receptor interacting protein 1 [Source:MGI Symbol	ENSMUSG00000048490	protein_coding
0	1.50365	0.96	0.752	0	Treg	Tnfrsf9	0.208	tumor necrosis factor receptor superfamily, member 9 [Source:MGI Symbol	ENSMUSG00000028965	protein_coding
0	1.49328	0.904	0.623	0	Treg	Ikzf2	0.281	IKAROS family zinc finger 2 [Source:MGI Symbol	ENSMUSG00000025997	protein_coding
0	1.48429	0.645	0.177	0	Treg	Rgs10	0.468	regulator of G-protein signalling 10 [Source:MGI Symbol	ENSMUSG00000030844	protein_coding
0	1.45987	0.295	0.013	0	Treg	Il1rl1	0.282	interleukin 1 receptor-like 1 [Source:MGI Symbol	ENSMUSG00000026069	protein_coding
0	1.45688	0.967	0.716	0	Treg	Cd2	0.251	CD2 antigen [Source:MGI Symbol	ENSMUSG00000027863	protein_coding
0	1.41255	0.406	0.015	0	Treg	Sdc4	0.391	syndecan 4 [Source:MGI Symbol	ENSMUSG00000017009	protein_coding
0	1.40596	0.458	0.11	0	Treg	Nfkbid	0.348	nuclear factor of kappa light polypeptide gene enhancer in B cells inhibitor, delta [Source:MGI Symbol	ENSMUSG00000036931	protein_coding
0	1.39066	0.209	0.004	0	Treg	Rln3	0.205	relaxin 3 [Source:MGI Symbol	ENSMUSG00000045232	protein_coding
0	1.38188	0.621	0.204	0	Treg	Gm2a	0.417	GM2 ganglioside activator protein [Source:MGI Symbol	ENSMUSG00000000594	protein_coding
0	1.34886	0.538	0.14	0	Treg	Itgae	0.398	integrin alpha E, epithelial-associated [Source:MGI Symbol	ENSMUSG00000005947	protein_coding
0	1.34237	0.366	0.054	0	Treg	Ccr2	0.312	chemokine (C-C motif) receptor 2 [Source:MGI Symbol	ENSMUSG00000049103	protein_coding
0	1.33842	0.467	0.147	0	Treg	Pcyt1a	0.32	phosphate cytidylyltransferase 1, choline, alpha isoform [Source:MGI Symbol	ENSMUSG00000005615	protein_coding
0	1.31566	0.535	0.172	0	Treg	Ighm	0.363	immunoglobulin heavy constant mu [Source:MGI Symbol	ENSMUSG00000076617	IG_C_gene
0	1.29157	0.632	0.197	0	Treg	Maf	0.435	avian musculoaponeurotic fibrosarcoma oncogene homolog [Source:MGI Symbol	ENSMUSG00000055435	protein_coding
0	1.26747	0.411	0.032	0	Treg	Slc15a3	0.379	solute carrier family 15, member 3 [Source:MGI Symbol	ENSMUSG00000024737	protein_coding
0	1.23403	0.533	0.108	0	Treg	Psen2	0.425	presenilin 2 [Source:MGI Symbol	ENSMUSG00000010609	protein_coding
0	1.2127	0.518	0.145	0	Treg	Fam110a	0.373	family with sequence similarity 110, member A [Source:MGI Symbol	ENSMUSG00000027459	protein_coding
0	1.16379	0.995	0.979	0	Treg	Srgn	0.016	serglycin [Source:MGI Symbol	ENSMUSG00000020077	protein_coding
0	1.12569	0.505	0.12	0	Treg	Ctsz	0.385	cathepsin Z [Source:MGI Symbol	ENSMUSG00000016256	protein_coding
0	1.12372	0.4	0.061	0	Treg	Itgb8	0.339	integrin beta 8 [Source:MGI Symbol	ENSMUSG00000025321	protein_coding
0	1.11284	0.425	0.09	0	Treg	Neb	0.335	nebulin [Source:MGI Symbol	ENSMUSG00000026950	protein_coding
0	1.11038	0.495	0.103	0	Treg	Tspan32	0.392	tetraspanin 32 [Source:MGI Symbol	ENSMUSG00000000244	protein_coding
0	1.0817	0.364	0.038	0	Treg	Ramp1	0.326	receptor (calcitonin) activity modifying protein 1 [Source:MGI Symbol	ENSMUSG00000034353	protein_coding
0	1.06469	0.37	0.036	0	Treg	Asb2	0.334	ankyrin repeat and SOCS box-containing 2 [Source:MGI Symbol	ENSMUSG00000021200	protein_coding
0	0.966823	0.237	0.007	0	Treg	Gda	0.23	guanine deaminase [Source:MGI Symbol	ENSMUSG00000058624	protein_coding
0	0.938137	0.333	0.063	0	Treg	Rapsn	0.27	receptor-associated protein of the synapse [Source:MGI Symbol	ENSMUSG00000002104	protein_coding
0	0.938137	0.333	0.063	0	Treg	Rapsn	0.27	receptor-associated protein of the synapse [Source:MGI Symbol	ENSMUSG00000111579	protein_coding
0	0.924091	0.318	0.029	0	Treg	Tnfrsf13b	0.289	tumor necrosis factor receptor superfamily, member 13b [Source:MGI Symbol	ENSMUSG00000010142	protein_coding
0	0.908834	0.28	0.006	0	Treg	Lrrc32	0.274	leucine rich repeat containing 32 [Source:MGI Symbol	ENSMUSG00000090958	protein_coding
0	0.8929	0.348	0.057	0	Treg	Cep85l	0.291	centrosomal protein 85-like [Source:MGI Symbol	ENSMUSG00000038594	protein_coding
0	0.891561	0.297	0.043	0	Treg	Arrdc4	0.254	arrestin domain containing 4 [Source:MGI Symbol	ENSMUSG00000042659	protein_coding
0	0.884488	0.261	0.018	0	Treg	Cpm	0.243	carboxypeptidase M [Source:MGI Symbol	ENSMUSG00000020183	protein_coding
0	0.868916	0.329	0.02	0	Treg	Ebi3	0.309	Epstein-Barr virus induced gene 3 [Source:MGI Symbol	ENSMUSG00000003206	protein_coding
0	0.860057	0.422	0.114	0	Treg	Selenop	0.308	selenoprotein P [Source:MGI Symbol	ENSMUSG00000064373	protein_coding
0	0.853199	0.242	0.012	0	Treg	Laptm4b	0.23	lysosomal-associated protein transmembrane 4B [Source:MGI Symbol	ENSMUSG00000022257	protein_coding
0	0.850737	0.226	0.019	0	Treg	Ccdc184	0.207	coiled-coil domain containing 184 [Source:MGI Symbol	ENSMUSG00000029875	protein_coding
0	0.844608	0.199	0.006	0	Treg	Ccr1	0.193	chemokine (C-C motif) receptor 1 [Source:MGI Symbol	ENSMUSG00000025804	protein_coding
0	0.823638	0.288	0.033	0	Treg	Ncmap	0.255	noncompact myelin associated protein [Source:MGI Symbol	ENSMUSG00000043924	protein_coding
0	0.822828	0.219	0.023	0	Treg	Iigp1	0.196	interferon inducible GTPase 1 [Source:MGI Symbol	ENSMUSG00000054072	protein_coding
0	0.820033	0.244	0.011	0	Treg	Ecm1	0.233	extracellular matrix protein 1 [Source:MGI Symbol	ENSMUSG00000028108	protein_coding
0	0.811701	0.166	0.003	0	Treg	Pcsk1	0.163	proprotein convertase subtilisin/kexin type 1 [Source:MGI Symbol	ENSMUSG00000021587	protein_coding
0	0.763985	0.216	0.004	0	Treg	Ltb4r1	0.212	leukotriene B4 receptor 1 [Source:MGI Symbol	ENSMUSG00000046908	protein_coding
0	0.708016	0.216	0.03	0	Treg	Cystm1	0.186	cysteine-rich transmembrane module containing 1 [Source:MGI Symbol	ENSMUSG00000046727	protein_coding
0	0.699654	0.168	0.004	0	Treg	Tmtc2	0.164	transmembrane and tetratricopeptide repeat containing 2 [Source:MGI Symbol	ENSMUSG00000036019	protein_coding
0	0.683853	0.262	0.028	0	Treg	Tiam1	0.234	T cell lymphoma invasion and metastasis 1 [Source:MGI Symbol	ENSMUSG00000002489	protein_coding
0	0.674358	0.116	0.006	0	Treg	Il1rn	0.11	interleukin 1 receptor antagonist [Source:MGI Symbol	ENSMUSG00000026981	protein_coding
0	0.635283	0.181	0.02	0	Treg	Wisp1	0.161	NA	NA	NA
0	0.60274	0.216	0.025	0	Treg	Dhrs3	0.191	dehydrogenase/reductase (SDR family) member 3 [Source:MGI Symbol	ENSMUSG00000066026	protein_coding
0	0.597012	0.132	0.002	0	Treg	Ednrb	0.13	endothelin receptor type B [Source:MGI Symbol	ENSMUSG00000022122	protein_coding
0	0.584128	0.188	0.022	0	Treg	Sell	0.166	selectin, lymphocyte [Source:MGI Symbol	ENSMUSG00000026581	protein_coding
0	0.551981	0.202	0.02	0	Treg	Sema4b	0.182	sema domain, immunoglobulin domain (Ig), transmembrane domain (TM) and short cytoplasmic domain, (semaphorin) 4B [Source:MGI Symbol	ENSMUSG00000030539	protein_coding
0	0.515986	0.173	0.015	0	Treg	Gpr55	0.158	G protein-coupled receptor 55 [Source:MGI Symbol	ENSMUSG00000049608	protein_coding
0	0.476734	0.156	0.004	0	Treg	Rnase4	0.152	ribonuclease, RNase A family 4 [Source:MGI Symbol	ENSMUSG00000021876	protein_coding
0	0.457031	0.168	0.013	0	Treg	Tbc1d30	0.155	TBC1 domain family, member 30 [Source:MGI Symbol	ENSMUSG00000052302	protein_coding
0	0.442945	0.127	0.001	0	Treg	Ky	0.126	kyphoscoliosis peptidase [Source:MGI Symbol	ENSMUSG00000035606	protein_coding
0	0.442189	0.139	0.009	0	Treg	Ccr4	0.13	chemokine (C-C motif) receptor 4 [Source:MGI Symbol	ENSMUSG00000047898	protein_coding
0	0.409511	0.115	0.004	0	Treg	Jcad	0.111	junctional cadherin 5 associated [Source:MGI Symbol	ENSMUSG00000033960	protein_coding
0	0.35221	0.134	0.004	0	Treg	Stab1	0.13	stabilin 1 [Source:MGI Symbol	ENSMUSG00000042286	protein_coding
0	0.343669	0.138	0.01	0	Treg	Plxnd1	0.128	plexin D1 [Source:MGI Symbol	ENSMUSG00000030123	protein_coding
0	0.343385	0.136	0.01	0	Treg	Cpq	0.126	carboxypeptidase Q [Source:MGI Symbol	ENSMUSG00000039007	protein_coding
6.79766e-306	1.01709	0.225	0.036	1.25226e-301	Treg	Ccr9	0.189	chemokine (C-C motif) receptor 9 [Source:MGI Symbol	ENSMUSG00000029530	protein_coding
5.38566e-302	1.54702	0.873	0.597	9.92147e-298	Treg	Dusp1	0.276	dual specificity phosphatase 1 [Source:MGI Symbol	ENSMUSG00000024190	protein_coding
2.18294e-299	1.62977	0.858	0.655	4.0214e-295	Treg	Stat1	0.203	signal transducer and activator of transcription 1 [Source:MGI Symbol	ENSMUSG00000026104	protein_coding
6.47582e-298	1.13572	0.951	0.909	1.19298e-293	Treg	S100a10	0.042	S100 calcium binding protein A10 (calpactin) [Source:MGI Symbol	ENSMUSG00000041959	protein_coding
9.08141e-295	0.497436	0.16	0.019	1.67298e-290	Treg	Egln3	0.141	egl-9 family hypoxia-inducible factor 3 [Source:MGI Symbol	ENSMUSG00000035105	protein_coding
1.02664e-293	1.25377	0.847	0.545	1.89128e-289	Treg	Tagln2	0.302	transgelin 2 [Source:MGI Symbol	ENSMUSG00000026547	protein_coding
4.76769e-293	1.16729	0.844	0.525	8.78304e-289	Treg	Cd5	0.319	CD5 antigen [Source:MGI Symbol	ENSMUSG00000024669	protein_coding
1.50775e-290	0.690306	0.28	0.056	2.77757e-286	Treg	Podnl1	0.224	podocan-like 1 [Source:MGI Symbol	ENSMUSG00000012889	protein_coding
2.35618e-290	1.44762	0.866	0.612	4.34055e-286	Treg	Icos	0.254	inducible T cell co-stimulator [Source:MGI Symbol	ENSMUSG00000026009	protein_coding
5.86294e-288	0.42261	0.169	0.021	1.08007e-283	Treg	Mast4	0.148	microtubule associated serine/threonine kinase family member 4 [Source:MGI Symbol	ENSMUSG00000034751	protein_coding
5.69374e-279	0.985908	0.483	0.161	1.0489e-274	Treg	Bcl3	0.322	B cell leukemia/lymphoma 3 [Source:MGI Symbol	ENSMUSG00000053175	protein_coding
4.93494e-278	0.830568	0.393	0.111	9.09115e-274	Treg	Lamc1	0.282	laminin, gamma 1 [Source:MGI Symbol	ENSMUSG00000026478	protein_coding
6.9651e-271	0.731544	0.317	0.075	1.28311e-266	Treg	Tmem154	0.242	transmembrane protein 154 [Source:MGI Symbol	ENSMUSG00000056498	protein_coding
4.70377e-269	1.38506	0.874	0.67	8.66529e-265	Treg	Ltb	0.204	lymphotoxin B [Source:MGI Symbol	ENSMUSG00000024399	protein_coding
1.59367e-268	1.14134	0.539	0.204	2.93586e-264	Treg	Arhgap31	0.335	Rho GTPase activating protein 31 [Source:MGI Symbol	ENSMUSG00000022799	protein_coding
2.97851e-267	0.895361	0.42	0.129	5.48702e-263	Treg	Rab11fip1	0.291	RAB11 family interacting protein 1 (class I) [Source:MGI Symbol	ENSMUSG00000031488	protein_coding
4.01262e-267	0.515216	0.2	0.032	7.39205e-263	Treg	Cpd	0.168	carboxypeptidase D [Source:MGI Symbol	ENSMUSG00000020841	protein_coding
1.65997e-262	0.419126	0.116	0.011	3.058e-258	Treg	Kcna4	0.105	potassium voltage-gated channel, shaker-related subfamily, member 4 [Source:MGI Symbol	ENSMUSG00000042604	protein_coding
2.02104e-262	0.663084	0.173	0.025	3.72317e-258	Treg	Frmd5	0.148	FERM domain containing 5 [Source:MGI Symbol	ENSMUSG00000027238	protein_coding
1.66816e-260	0.57833	0.231	0.043	3.07308e-256	Treg	Timp2	0.188	tissue inhibitor of metalloproteinase 2 [Source:MGI Symbol	ENSMUSG00000017466	protein_coding
1.94777e-260	1.42783	0.89	0.626	3.58819e-256	Treg	Ifi27l2a	0.264	interferon, alpha-inducible protein 27 like 2A [Source:MGI Symbol	ENSMUSG00000079017	protein_coding
3.18176e-259	1.11377	0.531	0.209	5.86143e-255	Treg	Stx11	0.322	syntaxin 11 [Source:MGI Symbol	ENSMUSG00000039232	protein_coding
1.38957e-257	1.45007	0.611	0.277	2.55986e-253	Treg	Rel	0.334	reticuloendotheliosis oncogene [Source:MGI Symbol	ENSMUSG00000020275	protein_coding
1.0607e-256	0.969221	0.965	0.905	1.95403e-252	Treg	Il2rg	0.06	interleukin 2 receptor, gamma chain [Source:MGI Symbol	ENSMUSG00000031304	protein_coding
4.84986e-253	0.590823	1	0.999	8.93442e-249	Treg	H2-D1	0.001	histocompatibility 2, D region locus 1 [Source:MGI Symbol	ENSMUSG00000073411	protein_coding
3.0394e-252	0.390345	0.143	0.017	5.59918e-248	Treg	Tnfrsf25	0.126	tumor necrosis factor receptor superfamily, member 25 [Source:MGI Symbol	ENSMUSG00000024793	protein_coding
1.52922e-251	0.326978	0.129	0.014	2.81712e-247	Treg	Tnfrsf8	0.115	tumor necrosis factor receptor superfamily, member 8 [Source:MGI Symbol	ENSMUSG00000028602	protein_coding
4.48402e-251	0.969814	0.341	0.092	8.26046e-247	Treg	Sv2c	0.249	synaptic vesicle glycoprotein 2c [Source:MGI Symbol	ENSMUSG00000051111	protein_coding
3.78602e-250	1.89798	0.493	0.189	6.97461e-246	Treg	Rrad	0.304	Ras-related associated with diabetes [Source:MGI Symbol	ENSMUSG00000031880	protein_coding
1.33562e-248	1.48317	0.824	0.584	2.46048e-244	Treg	Ifrd1	0.24	interferon-related developmental regulator 1 [Source:MGI Symbol	ENSMUSG00000001627	protein_coding
1.44274e-248	1.04818	0.842	0.574	2.65781e-244	Treg	Hif1a	0.268	hypoxia inducible factor 1, alpha subunit [Source:MGI Symbol	ENSMUSG00000021109	protein_coding
1.35232e-241	0.617423	0.277	0.064	2.49125e-237	Treg	C1qtnf12	0.213	C1q and tumor necrosis factor related 12 [Source:MGI Symbol	ENSMUSG00000023571	protein_coding
2.0839e-236	1.01175	0.428	0.148	3.83896e-232	Treg	Ets2	0.28	E26 avian leukemia oncogene 2, 3' domain [Source:MGI Symbol	ENSMUSG00000022895	protein_coding
3.09012e-234	0.885714	0.462	0.166	5.69261e-230	Treg	Wls	0.296	wntless WNT ligand secretion mediator [Source:MGI Symbol	ENSMUSG00000028173	protein_coding
4.01732e-232	0.933659	0.452	0.165	7.40071e-228	Treg	Arl5a	0.287	ADP-ribosylation factor-like 5A [Source:MGI Symbol	ENSMUSG00000036093	protein_coding
5.32239e-230	0.514328	0.225	0.045	9.8049e-226	Treg	Inf2	0.18	inverted formin, FH2 and WH2 domain containing [Source:MGI Symbol	ENSMUSG00000037679	protein_coding
1.15581e-229	1.23812	0.492	0.196	2.12923e-225	Treg	Gata3	0.296	GATA binding protein 3 [Source:MGI Symbol	ENSMUSG00000015619	protein_coding
1.72384e-224	0.520501	0.183	0.031	3.17566e-220	Treg	Dst	0.152	dystonin [Source:MGI Symbol	ENSMUSG00000026131	protein_coding
6.30967e-222	0.864551	0.406	0.139	1.16237e-217	Treg	Lztfl1	0.267	leucine zipper transcription factor-like 1 [Source:MGI Symbol	ENSMUSG00000025245	protein_coding
3.8876e-220	0.636879	1	0.999	7.16175e-216	Treg	H2-K1	0.001	histocompatibility 2, K1, K region [Source:MGI Symbol	ENSMUSG00000061232	protein_coding
5.6126e-216	0.999417	0.569	0.264	1.03395e-211	Treg	Ttc39c	0.305	tetratricopeptide repeat domain 39C [Source:MGI Symbol	ENSMUSG00000024424	protein_coding
4.86684e-214	0.472291	0.625	0.223	8.9657e-210	Treg	Cd4	0.402	CD4 antigen [Source:MGI Symbol	ENSMUSG00000023274	protein_coding
2.61018e-211	1.10608	0.748	0.515	4.80847e-207	Treg	Serinc3	0.233	serine incorporator 3 [Source:MGI Symbol	ENSMUSG00000017707	protein_coding
5.48513e-211	1.23111	0.535	0.239	1.01047e-206	Treg	Lig1	0.296	ligase I, DNA, ATP-dependent [Source:MGI Symbol	ENSMUSG00000056394	protein_coding
1.14576e-209	1.13995	0.701	0.415	2.11071e-205	Treg	Tgif1	0.286	TGFB-induced factor homeobox 1 [Source:MGI Symbol	ENSMUSG00000047407	protein_coding
1.46236e-207	1.5844	0.763	0.517	2.69396e-203	Treg	Nr4a1	0.246	nuclear receptor subfamily 4, group A, member 1 [Source:MGI Symbol	ENSMUSG00000023034	protein_coding
1.71273e-207	0.733639	0.359	0.114	3.1552e-203	Treg	Rara	0.245	retinoic acid receptor, alpha [Source:MGI Symbol	ENSMUSG00000037992	protein_coding
1.10679e-203	0.265529	0.104	0.011	2.03893e-199	Treg	Slfn5	0.093	schlafen 5 [Source:MGI Symbol	ENSMUSG00000054404	protein_coding
3.42744e-194	0.6988	0.341	0.11	6.31403e-190	Treg	Sypl	0.231	synaptophysin-like protein [Source:MGI Symbol	ENSMUSG00000020570	protein_coding
2.34968e-192	1.1229	0.38	0.133	4.32859e-188	Treg	Cdkn1a	0.247	cyclin-dependent kinase inhibitor 1A (P21) [Source:MGI Symbol	ENSMUSG00000023067	protein_coding
3.2786e-190	0.978054	0.654	0.35	6.03983e-186	Treg	Dusp4	0.304	dual specificity phosphatase 4 [Source:MGI Symbol	ENSMUSG00000031530	protein_coding
1.82982e-187	0.899338	0.458	0.187	3.3709e-183	Treg	Ikzf4	0.271	IKAROS family zinc finger 4 [Source:MGI Symbol	ENSMUSG00000002578	protein_coding
1.54867e-186	2.14012	0.405	0.152	2.85296e-182	Treg	Penk	0.253	preproenkephalin [Source:MGI Symbol	ENSMUSG00000045573	protein_coding
1.71981e-186	1.0548	0.669	0.407	3.16824e-182	Treg	Snx18	0.262	sorting nexin 18 [Source:MGI Symbol	ENSMUSG00000042364	protein_coding
1.86114e-185	0.935519	0.568	0.281	3.42859e-181	Treg	Fam129a	0.287	family with sequence similarity 129, member A [Source:MGI Symbol	ENSMUSG00000026483	protein_coding
9.75981e-183	1.00299	0.776	0.566	1.79795e-178	Treg	Itm2c	0.21	integral membrane protein 2C [Source:MGI Symbol	ENSMUSG00000026223	protein_coding
2.71263e-178	0.74007	0.993	0.997	4.99721e-174	Treg	Fth1	-0.004	ferritin heavy polypeptide 1 [Source:MGI Symbol	ENSMUSG00000024661	protein_coding
4.30479e-178	1.03975	0.699	0.471	7.93029e-174	Treg	Syngr2	0.228	synaptogyrin 2 [Source:MGI Symbol	ENSMUSG00000048277	protein_coding
8.45116e-178	1.16866	0.823	0.649	1.55687e-173	Treg	Ubald2	0.174	UBA-like domain containing 2 [Source:MGI Symbol	ENSMUSG00000050628	protein_coding
1.42766e-177	1.00445	0.662	0.405	2.63003e-173	Treg	Ctss	0.257	cathepsin S [Source:MGI Symbol	ENSMUSG00000038642	protein_coding
9.50135e-177	0.639598	0.31	0.095	1.75034e-172	Treg	Sgms1	0.215	sphingomyelin synthase 1 [Source:MGI Symbol	ENSMUSG00000040451	protein_coding
4.14034e-176	1.19321	0.535	0.265	7.62734e-172	Treg	Igtp	0.27	interferon gamma induced GTPase [Source:MGI Symbol	ENSMUSG00000078853	protein_coding
4.23834e-176	1.13334	0.587	0.308	7.80787e-172	Treg	Ier5	0.279	immediate early response 5 [Source:MGI Symbol	ENSMUSG00000056708	protein_coding
5.05642e-176	0.350522	0.139	0.023	9.31495e-172	Treg	3110043O21Rik	0.116	NA	NA	NA
5.3523e-176	1.73994	0.125	0.019	9.86e-172	Treg	Cxcl2	0.106	chemokine (C-X-C motif) ligand 2 [Source:MGI Symbol	ENSMUSG00000058427	protein_coding
8.75112e-175	0.964338	0.49	0.233	1.61213e-170	Treg	Slc25a19	0.257	solute carrier family 25 (mitochondrial thiamine pyrophosphate carrier), member 19 [Source:MGI Symbol	ENSMUSG00000020744	protein_coding
1.4135e-172	0.225719	0.104	0.013	2.60395e-168	Treg	Gng12	0.091	guanine nucleotide binding protein (G protein), gamma 12 [Source:MGI Symbol	ENSMUSG00000036402	protein_coding
5.99074e-172	1.0383	0.674	0.417	1.10361e-167	Treg	Samhd1	0.257	SAM domain and HD domain, 1 [Source:MGI Symbol	ENSMUSG00000027639	protein_coding
6.29623e-172	0.985848	0.702	0.466	1.15989e-167	Treg	Tspan13	0.236	tetraspanin 13 [Source:MGI Symbol	ENSMUSG00000020577	protein_coding
4.57223e-171	0.73399	0.412	0.164	8.42295e-167	Treg	Picalm	0.248	phosphatidylinositol binding clathrin assembly protein [Source:MGI Symbol	ENSMUSG00000039361	protein_coding
1.91588e-168	0.67847	0.945	0.905	3.52943e-164	Treg	Cyba	0.04	cytochrome b-245, alpha polypeptide [Source:MGI Symbol	ENSMUSG00000006519	protein_coding
3.03379e-168	0.87657	0.813	0.633	5.58885e-164	Treg	Cd53	0.18	CD53 antigen [Source:MGI Symbol	ENSMUSG00000040747	protein_coding
1.38708e-166	0.827625	0.918	0.78	2.55528e-162	Treg	Lgals1	0.138	lectin, galactose binding, soluble 1 [Source:MGI Symbol	ENSMUSG00000068220	protein_coding
2.52704e-166	0.871163	0.517	0.239	4.65531e-162	Treg	Cish	0.278	cytokine inducible SH2-containing protein [Source:MGI Symbol	ENSMUSG00000032578	protein_coding
9.97346e-166	1.12198	0.757	0.536	1.83731e-161	Treg	Dgat1	0.221	diacylglycerol O-acyltransferase 1 [Source:MGI Symbol	ENSMUSG00000022555	protein_coding
5.85475e-164	0.575183	0.205	0.049	1.07856e-159	Treg	Cxcr4	0.156	chemokine (C-X-C motif) receptor 4 [Source:MGI Symbol	ENSMUSG00000045382	protein_coding
1.82619e-163	0.585548	0.313	0.102	3.3642e-159	Treg	Trp53i11	0.211	transformation related protein 53 inducible protein 11 [Source:MGI Symbol	ENSMUSG00000068735	protein_coding
7.48558e-163	0.84863	0.438	0.186	1.37899e-158	Treg	Nfkbie	0.252	nuclear factor of kappa light polypeptide gene enhancer in B cells inhibitor, epsilon [Source:MGI Symbol	ENSMUSG00000023947	protein_coding
1.12617e-162	0.437452	0.151	0.028	2.07464e-158	Treg	Zbtb46	0.123	zinc finger and BTB domain containing 46 [Source:MGI Symbol	ENSMUSG00000027583	protein_coding
1.37454e-160	0.945119	0.432	0.187	2.53218e-156	Treg	Birc3	0.245	baculoviral IAP repeat-containing 3 [Source:MGI Symbol	ENSMUSG00000032000	protein_coding
8.49458e-160	0.67426	0.355	0.131	1.56487e-155	Treg	Sdhaf1	0.224	succinate dehydrogenase complex assembly factor 1 [Source:MGI Symbol	ENSMUSG00000074211	protein_coding
1.2173e-158	0.6948	0.377	0.146	2.24252e-154	Treg	Rcsd1	0.231	RCSD domain containing 1 [Source:MGI Symbol	ENSMUSG00000040723	protein_coding
2.67721e-158	0.585199	0.98	0.973	4.93196e-154	Treg	Shisa5	0.007	shisa family member 5 [Source:MGI Symbol	ENSMUSG00000025647	protein_coding
8.14858e-157	0.427413	0.183	0.041	1.50113e-152	Treg	Sh3rf1	0.142	SH3 domain containing ring finger 1 [Source:MGI Symbol	ENSMUSG00000031642	protein_coding
8.78306e-156	0.462886	0.208	0.053	1.61802e-151	Treg	Prdx4	0.155	peroxiredoxin 4 [Source:MGI Symbol	ENSMUSG00000025289	protein_coding
1.61505e-155	0.632035	0.27	0.083	2.97525e-151	Treg	Rnf157	0.187	ring finger protein 157 [Source:MGI Symbol	ENSMUSG00000052949	protein_coding
1.96833e-155	0.927185	0.796	0.622	3.62606e-151	Treg	Samsn1	0.174	SAM domain, SH3 domain and nuclear localization signals, 1 [Source:MGI Symbol	ENSMUSG00000022876	protein_coding
2.13944e-155	0.718651	0.97	0.948	3.94128e-151	Treg	Pnrc1	0.022	proline-rich nuclear receptor coactivator 1 [Source:MGI Symbol	ENSMUSG00000040128	protein_coding
6.80287e-155	0.595066	0.17	0.037	1.25323e-150	Treg	H2-Eb1	0.133	histocompatibility 2, class II antigen E beta [Source:MGI Symbol	ENSMUSG00000060586	protein_coding
4.01911e-154	0.549413	0.225	0.06	7.40401e-150	Treg	Itgb3	0.165	integrin beta 3 [Source:MGI Symbol	ENSMUSG00000020689	protein_coding
1.55897e-152	0.6011	0.286	0.093	2.87193e-148	Treg	Lpcat1	0.193	lysophosphatidylcholine acyltransferase 1 [Source:MGI Symbol	ENSMUSG00000021608	protein_coding
3.73875e-151	0.866945	0.77	0.549	6.88753e-147	Treg	Emp3	0.221	epithelial membrane protein 3 [Source:MGI Symbol	ENSMUSG00000040212	protein_coding
3.74409e-151	0.792243	0.574	0.307	6.89736e-147	Treg	Nfkb2	0.267	nuclear factor of kappa light polypeptide gene enhancer in B cells 2, p49/p100 [Source:MGI Symbol	ENSMUSG00000025225	protein_coding
4.8764e-151	0.830609	0.444	0.199	8.9833e-147	Treg	Zc3h12a	0.245	zinc finger CCCH type containing 12A [Source:MGI Symbol	ENSMUSG00000042677	protein_coding
8.62661e-150	1.16339	0.406	0.177	1.58919e-145	Treg	Uap1	0.229	UDP-N-acetylglucosamine pyrophosphorylase 1 [Source:MGI Symbol	ENSMUSG00000026670	protein_coding
2.47412e-149	1.0224	0.844	0.723	4.55782e-145	Treg	Id2	0.121	inhibitor of DNA binding 2 [Source:MGI Symbol	ENSMUSG00000020644	protein_coding
2.86868e-147	1.07872	0.502	0.246	5.28468e-143	Treg	Phlda1	0.256	pleckstrin homology like domain, family A, member 1 [Source:MGI Symbol	ENSMUSG00000020205	protein_coding
5.37635e-147	1.48941	0.294	0.1	9.9043e-143	Treg	Tff1	0.194	trefoil factor 1 [Source:MGI Symbol	ENSMUSG00000024032	protein_coding
8.87487e-147	0.72506	0.395	0.166	1.63493e-142	Treg	Gbp3	0.229	guanylate binding protein 3 [Source:MGI Symbol	ENSMUSG00000028268	protein_coding
1.06164e-145	0.521454	0.27	0.084	1.95575e-141	Treg	Rab37	0.186	RAB37, member RAS oncogene family [Source:MGI Symbol	ENSMUSG00000020732	protein_coding
8.51545e-145	0.909067	0.429	0.195	1.56872e-140	Treg	Flnb	0.234	filamin, beta [Source:MGI Symbol	ENSMUSG00000025278	protein_coding
1.89203e-142	0.781865	0.46	0.217	3.48549e-138	Treg	Retreg1	0.243	reticulophagy regulator 1 [Source:MGI Symbol	ENSMUSG00000022270	protein_coding
5.44895e-140	0.594762	0.219	0.062	1.00381e-135	Treg	Ndrg1	0.157	N-myc downstream regulated gene 1 [Source:MGI Symbol	ENSMUSG00000005125	protein_coding
1.21614e-138	0.798705	0.566	0.312	2.24038e-134	Treg	Chd3	0.254	chromodomain helicase DNA binding protein 3 [Source:MGI Symbol	ENSMUSG00000018474	protein_coding
2.12984e-138	0.719625	0.396	0.172	3.92359e-134	Treg	Grn	0.224	granulin [Source:MGI Symbol	ENSMUSG00000034708	protein_coding
2.87934e-138	0.747833	0.301	0.106	5.30432e-134	Treg	Socs2	0.195	suppressor of cytokine signaling 2 [Source:MGI Symbol	ENSMUSG00000020027	protein_coding
1.4968e-137	0.95376	0.604	0.358	2.7574e-133	Treg	Ppp1r15a	0.246	protein phosphatase 1, regulatory subunit 15A [Source:MGI Symbol	ENSMUSG00000040435	protein_coding
6.33762e-136	0.869981	0.591	0.353	1.16752e-131	Treg	Cd44	0.238	CD44 antigen [Source:MGI Symbol	ENSMUSG00000005087	protein_coding
2.60856e-135	0.453356	0.186	0.048	4.80548e-131	Treg	Tctex1d2	0.138	Tctex1 domain containing 2 [Source:MGI Symbol	ENSMUSG00000014075	protein_coding
2.78524e-135	0.821533	0.117	0.021	5.13098e-131	Treg	Il10	0.096	interleukin 10 [Source:MGI Symbol	ENSMUSG00000016529	protein_coding
4.6376e-133	0.954998	0.46	0.225	8.54339e-129	Treg	Kdm6b	0.235	KDM1 lysine (K)-specific demethylase 6B [Source:MGI Symbol	ENSMUSG00000018476	protein_coding
4.98968e-131	0.881323	0.751	0.6	9.19199e-127	Treg	Wnk1	0.151	WNK lysine deficient protein kinase 1 [Source:MGI Symbol	ENSMUSG00000045962	protein_coding
1.79601e-128	0.422636	0.187	0.05	3.3086e-124	Treg	Irf5	0.137	interferon regulatory factor 5 [Source:MGI Symbol	ENSMUSG00000029771	protein_coding
2.26738e-128	0.960806	0.584	0.366	4.17697e-124	Treg	Mdfic	0.218	MyoD family inhibitor domain containing [Source:MGI Symbol	ENSMUSG00000041390	protein_coding
7.75295e-128	0.261071	0.123	0.024	1.42825e-123	Treg	Zbtb7b	0.099	zinc finger and BTB domain containing 7B [Source:MGI Symbol	ENSMUSG00000028042	protein_coding
3.29942e-127	0.272307	0.116	0.021	6.07818e-123	Treg	Cybb	0.095	cytochrome b-245, beta polypeptide [Source:MGI Symbol	ENSMUSG00000015340	protein_coding
4.51551e-127	0.928664	0.482	0.252	8.31846e-123	Treg	Nfkb1	0.23	nuclear factor of kappa light polypeptide gene enhancer in B cells 1, p105 [Source:MGI Symbol	ENSMUSG00000028163	protein_coding
1.80116e-125	0.743194	0.821	0.712	3.3181e-121	Treg	Anp32a	0.109	acidic (leucine-rich) nuclear phosphoprotein 32 family, member A [Source:MGI Symbol	ENSMUSG00000032249	protein_coding
2.06871e-123	0.929656	0.445	0.22	3.81098e-119	Treg	Nt5e	0.225	5' nucleotidase, ecto [Source:MGI Symbol	ENSMUSG00000032420	protein_coding
4.14279e-123	0.575034	0.175	0.046	7.63185e-119	Treg	Lmna	0.129	lamin A [Source:MGI Symbol	ENSMUSG00000028063	protein_coding
3.72457e-122	0.515202	0.257	0.086	6.86141e-118	Treg	Coq8a	0.171	coenzyme Q8A [Source:MGI Symbol	ENSMUSG00000026489	protein_coding
4.2896e-121	0.580901	0.982	0.976	7.90231e-117	Treg	Fxyd5	0.006	FXYD domain-containing ion transport regulator 5 [Source:MGI Symbol	ENSMUSG00000009687	protein_coding
1.20698e-120	1.1272	0.928	0.903	2.22351e-116	Treg	H2afz	0.025	NA	NA	NA
2.60143e-119	0.363231	0.997	0.998	4.79235e-115	Treg	B2m	-0.001	beta-2 microglobulin [Source:MGI Symbol	ENSMUSG00000060802	protein_coding
1.52225e-117	0.201851	0.1	0.018	2.80429e-113	Treg	Hmgn3	0.082	high mobility group nucleosomal binding domain 3 [Source:MGI Symbol	ENSMUSG00000066456	protein_coding
2.58008e-116	0.59013	0.321	0.129	4.75302e-112	Treg	Traf3	0.192	TNF receptor-associated factor 3 [Source:MGI Symbol	ENSMUSG00000021277	protein_coding
2.15386e-115	0.699169	0.508	0.274	3.96785e-111	Treg	Relb	0.234	avian reticuloendotheliosis viral (v-rel) oncogene related B [Source:MGI Symbol	ENSMUSG00000002983	protein_coding
2.41975e-115	0.342798	0.169	0.044	4.45766e-111	Treg	Dkkl1	0.125	dickkopf-like 1 [Source:MGI Symbol	ENSMUSG00000030792	protein_coding
1.45499e-114	0.93903	0.591	0.369	2.68039e-110	Treg	Mxd1	0.222	MAX dimerization protein 1 [Source:MGI Symbol	ENSMUSG00000001156	protein_coding
5.71344e-114	0.322238	0.154	0.037	1.05253e-109	Treg	Ifitm2	0.117	interferon induced transmembrane protein 2 [Source:MGI Symbol	ENSMUSG00000060591	protein_coding
3.01673e-112	0.796399	0.735	0.563	5.55742e-108	Treg	Skil	0.172	SKI-like [Source:MGI Symbol	ENSMUSG00000027660	protein_coding
3.02399e-112	0.739814	0.668	0.459	5.57079e-108	Treg	Pkp3	0.209	plakophilin 3 [Source:MGI Symbol	ENSMUSG00000054065	protein_coding
1.34951e-111	1.52986	0.235	0.078	2.48607e-107	Treg	Ccr7	0.157	chemokine (C-C motif) receptor 7 [Source:MGI Symbol	ENSMUSG00000037944	protein_coding
1.86524e-110	0.712826	0.659	0.459	3.43615e-106	Treg	Mif4gd	0.2	MIF4G domain containing [Source:MGI Symbol	ENSMUSG00000020743	protein_coding
4.10849e-110	0.530229	0.332	0.137	7.56866e-106	Treg	Runx1	0.195	runt related transcription factor 1 [Source:MGI Symbol	ENSMUSG00000022952	protein_coding
1.62587e-109	0.58204	0.257	0.093	2.99518e-105	Treg	Lilrb4a	0.164	leukocyte immunoglobulin-like receptor, subfamily B, member 4A [Source:MGI Symbol	ENSMUSG00000112148	protein_coding
1.96123e-109	0.689078	0.438	0.225	3.61297e-105	Treg	Pdcd1lg2	0.213	programmed cell death 1 ligand 2 [Source:MGI Symbol	ENSMUSG00000016498	protein_coding
2.31991e-109	0.89502	0.801	0.678	4.27374e-105	Treg	Bhlhe40	0.123	basic helix-loop-helix family, member e40 [Source:MGI Symbol	ENSMUSG00000030103	protein_coding
2.03545e-108	0.95192	0.788	0.681	3.7497e-104	Treg	Pglyrp1	0.107	peptidoglycan recognition protein 1 [Source:MGI Symbol	ENSMUSG00000030413	protein_coding
1.98889e-107	0.826123	0.484	0.271	3.66393e-103	Treg	Csrnp1	0.213	cysteine-serine-rich nuclear protein 1 [Source:MGI Symbol	ENSMUSG00000032515	protein_coding
3.02771e-106	0.824069	0.724	0.58	5.57764e-102	Treg	Gpx1	0.144	glutathione peroxidase 1 [Source:MGI Symbol	ENSMUSG00000063856	protein_coding
3.54504e-106	0.618725	0.379	0.17	6.53066e-102	Treg	Cxcr3	0.209	chemokine (C-X-C motif) receptor 3 [Source:MGI Symbol	ENSMUSG00000050232	protein_coding
1.00376e-105	0.536245	0.958	0.936	1.84913e-101	Treg	Ndfip1	0.022	Nedd4 family interacting protein 1 [Source:MGI Symbol	ENSMUSG00000024425	protein_coding
6.6303e-104	0.467849	0.213	0.07	1.22143e-99	Treg	Pqlc1	0.143	NA	NA	NA
2.11485e-103	0.706317	0.669	0.436	3.89598e-99	Treg	S100a4	0.233	S100 calcium binding protein A4 [Source:MGI Symbol	ENSMUSG00000001020	protein_coding
2.68125e-102	0.678505	0.419	0.203	4.9394e-98	Treg	Gm26740	0.216	predicted gene, 26740 [Source:MGI Symbol	ENSMUSG00000097705	antisense
1.79839e-101	0.760641	0.516	0.309	3.31299e-97	Treg	Mapkapk3	0.207	mitogen-activated protein kinase-activated protein kinase 3 [Source:MGI Symbol	ENSMUSG00000032577	protein_coding
5.50691e-101	0.609752	0.923	0.896	1.01448e-96	Treg	Pkm	0.027	pyruvate kinase, muscle [Source:MGI Symbol	ENSMUSG00000032294	protein_coding
2.19853e-100	0.70117	0.31	0.13	4.05013e-96	Treg	H1f0	0.18	H1.0 linker histone [Source:MGI Symbol	ENSMUSG00000096210	protein_coding
2.14332e-99	0.651557	0.334	0.15	3.94843e-95	Treg	Adam8	0.184	a disintegrin and metallopeptidase domain 8 [Source:MGI Symbol	ENSMUSG00000025473	protein_coding
8.31401e-99	0.468754	0.982	0.981	1.53161e-94	Treg	Itm2b	0.001	integral membrane protein 2B [Source:MGI Symbol	ENSMUSG00000022108	protein_coding
5.59307e-97	0.642677	0.771	0.64	1.03036e-92	Treg	Rhog	0.131	ras homolog family member G [Source:MGI Symbol	ENSMUSG00000073982	protein_coding
9.66497e-96	0.391206	0.138	0.036	1.78048e-91	Treg	Ttn	0.102	titin [Source:MGI Symbol	ENSMUSG00000051747	protein_coding
5.67861e-95	0.73081	0.555	0.359	1.04611e-90	Treg	Plp2	0.196	proteolipid protein 2 [Source:MGI Symbol	ENSMUSG00000031146	protein_coding
8.04932e-95	0.236756	0.112	0.025	1.48285e-90	Treg	Axl	0.087	AXL receptor tyrosine kinase [Source:MGI Symbol	ENSMUSG00000002602	protein_coding
4.1579e-94	0.978623	0.496	0.278	7.65968e-90	Treg	Jun	0.218	jun proto-oncogene [Source:MGI Symbol	ENSMUSG00000052684	protein_coding
6.0217e-94	0.281833	0.115	0.026	1.10932e-89	Treg	Rarg	0.089	retinoic acid receptor, gamma [Source:MGI Symbol	ENSMUSG00000001288	protein_coding
1.88458e-93	1.04218	0.675	0.516	3.47178e-89	Treg	Rgs2	0.159	regulator of G-protein signaling 2 [Source:MGI Symbol	ENSMUSG00000026360	protein_coding
2.03586e-92	0.273938	0.109	0.024	3.75046e-88	Treg	Zdhhc23	0.085	zinc finger, DHHC domain containing 23 [Source:MGI Symbol	ENSMUSG00000036304	protein_coding
4.2365e-92	0.678657	0.376	0.188	7.80448e-88	Treg	Bcl2l1	0.188	BCL2-like 1 [Source:MGI Symbol	ENSMUSG00000007659	protein_coding
1.59449e-91	0.648986	0.362	0.178	2.93736e-87	Treg	Slc26a2	0.184	solute carrier family 26 (sulfate transporter), member 2 [Source:MGI Symbol	ENSMUSG00000034320	protein_coding
1.1559e-90	0.364467	0.149	0.042	2.1294e-86	Treg	Pecam1	0.107	platelet/endothelial cell adhesion molecule 1 [Source:MGI Symbol	ENSMUSG00000020717	protein_coding
4.70264e-90	0.596081	0.372	0.184	8.66321e-86	Treg	Jak2	0.188	Janus kinase 2 [Source:MGI Symbol	ENSMUSG00000024789	protein_coding
1.45126e-89	0.415268	0.994	0.999	2.67351e-85	Treg	Ubb	-0.005	ubiquitin B [Source:MGI Symbol	ENSMUSG00000019505	protein_coding
1.91609e-89	0.712517	0.7	0.54	3.52981e-85	Treg	Sla	0.16	src-like adaptor [Source:MGI Symbol	ENSMUSG00000022372	protein_coding
3.68856e-89	0.780973	0.476	0.276	6.79506e-85	Treg	Ell2	0.2	elongation factor RNA polymerase II 2 [Source:MGI Symbol	ENSMUSG00000001542	protein_coding
7.96121e-89	0.555528	0.971	0.938	1.46661e-84	Treg	Ifngr1	0.033	interferon gamma receptor 1 [Source:MGI Symbol	ENSMUSG00000020009	protein_coding
9.77941e-88	0.454804	0.178	0.058	1.80156e-83	Treg	Arl5c	0.12	ADP-ribosylation factor-like 5C [Source:MGI Symbol	ENSMUSG00000038352	protein_coding
1.2108e-87	0.651572	0.855	0.78	2.23054e-83	Treg	Gimap3	0.075	GTPase, IMAP family member 3 [Source:MGI Symbol	ENSMUSG00000039264	protein_coding
1.26572e-87	0.584162	0.238	0.093	2.33171e-83	Treg	Tmem158	0.145	transmembrane protein 158 [Source:MGI Symbol	ENSMUSG00000054871	protein_coding
1.49928e-87	0.667885	0.789	0.68	2.76197e-83	Treg	Cmtm7	0.109	CKLF-like MARVEL transmembrane domain containing 7 [Source:MGI Symbol	ENSMUSG00000032436	protein_coding
4.04764e-87	0.787983	0.62	0.442	7.45656e-83	Treg	Ubl3	0.178	ubiquitin-like 3 [Source:MGI Symbol	ENSMUSG00000001687	protein_coding
9.82295e-87	0.527801	0.198	0.069	1.80958e-82	Treg	Sgk1	0.129	serum/glucocorticoid regulated kinase 1 [Source:MGI Symbol	ENSMUSG00000019970	protein_coding
1.22525e-86	0.767453	0.497	0.316	2.25715e-82	Treg	Glipr1	0.181	GLI pathogenesis-related 1 (glioma) [Source:MGI Symbol	ENSMUSG00000056888	protein_coding
6.52903e-86	0.665997	0.711	0.596	1.20278e-81	Treg	M6pr	0.115	mannose-6-phosphate receptor, cation dependent [Source:MGI Symbol	ENSMUSG00000007458	protein_coding
8.4897e-86	0.857057	0.419	0.234	1.56397e-81	Treg	Pmaip1	0.185	phorbol-12-myristate-13-acetate-induced protein 1 [Source:MGI Symbol	ENSMUSG00000024521	protein_coding
1.0631e-85	0.780674	0.764	0.689	1.95845e-81	Treg	Slc9a3r1	0.075	solute carrier family 9 (sodium/hydrogen exchanger), member 3 regulator 1 [Source:MGI Symbol	ENSMUSG00000020733	protein_coding
1.25139e-85	0.586337	0.347	0.17	2.3053e-81	Treg	Arl4a	0.177	ADP-ribosylation factor-like 4A [Source:MGI Symbol	ENSMUSG00000047446	protein_coding
1.53389e-85	0.689566	0.652	0.476	2.82573e-81	Treg	Gpr132	0.176	G protein-coupled receptor 132 [Source:MGI Symbol	ENSMUSG00000021298	protein_coding
6.29881e-84	0.474238	0.254	0.105	1.16037e-79	Treg	Zc3h12d	0.149	zinc finger CCCH type containing 12D [Source:MGI Symbol	ENSMUSG00000039981	protein_coding
5.30192e-83	0.716809	0.538	0.363	9.76719e-79	Treg	Rilpl2	0.175	Rab interacting lysosomal protein-like 2 [Source:MGI Symbol	ENSMUSG00000029401	protein_coding
6.16524e-83	0.611129	0.375	0.197	1.13576e-78	Treg	Snx9	0.178	sorting nexin 9 [Source:MGI Symbol	ENSMUSG00000002365	protein_coding
2.97251e-82	0.716696	0.806	0.75	5.47597e-78	Treg	Mdh1	0.056	malate dehydrogenase 1, NAD (soluble) [Source:MGI Symbol	ENSMUSG00000020321	protein_coding
3.80851e-82	0.569324	0.716	0.587	7.01604e-78	Treg	Hcls1	0.129	hematopoietic cell specific Lyn substrate 1 [Source:MGI Symbol	ENSMUSG00000022831	protein_coding
2.12211e-81	0.723029	0.724	0.567	3.90935e-77	Treg	Ahnak	0.157	AHNAK nucleoprotein (desmoyokin) [Source:MGI Symbol	ENSMUSG00000069833	protein_coding
1.51953e-80	0.498118	0.318	0.152	2.79929e-76	Treg	Mapkapk2	0.166	MAP kinase-activated protein kinase 2 [Source:MGI Symbol	ENSMUSG00000016528	protein_coding
4.09282e-80	0.493492	0.287	0.128	7.5398e-76	Treg	Myo1e	0.159	myosin IE [Source:MGI Symbol	ENSMUSG00000032220	protein_coding
7.4548e-80	0.471862	0.299	0.139	1.37332e-75	Treg	Rap1gds1	0.16	RAP1, GTP-GDP dissociation stimulator 1 [Source:MGI Symbol	ENSMUSG00000028149	protein_coding
8.42667e-80	0.422397	0.177	0.061	1.55236e-75	Treg	Kctd12	0.116	potassium channel tetramerisation domain containing 12 [Source:MGI Symbol	ENSMUSG00000098557	protein_coding
1.15909e-79	0.237141	0.121	0.033	2.13528e-75	Treg	Slc36a3os	0.088	solute carrier family 36 (proton/amino acid symporter), member 3, opposite strand [Source:MGI Symbol	ENSMUSG00000085531	antisense
1.29656e-79	0.723527	0.553	0.383	2.38853e-75	Treg	Rhof	0.17	ras homolog family member F (in filopodia) [Source:MGI Symbol	ENSMUSG00000029449	protein_coding
3.25531e-79	0.661826	0.222	0.088	5.99694e-75	Treg	AA467197	0.134	expressed sequence AA467197 [Source:MGI Symbol	ENSMUSG00000033213	protein_coding
3.25531e-79	0.661826	0.222	0.088	5.99694e-75	Treg	AA467197	0.134	expressed sequence AA467197 [Source:MGI Symbol	ENSMUSG00000110868	protein_coding
3.81758e-79	0.547382	0.455	0.261	7.03274e-75	Treg	Sdcbp2	0.194	syndecan binding protein (syntenin) 2 [Source:MGI Symbol	ENSMUSG00000027456	protein_coding
4.13505e-79	0.53158	0.343	0.174	7.61758e-75	Treg	Cyfip1	0.169	cytoplasmic FMR1 interacting protein 1 [Source:MGI Symbol	ENSMUSG00000030447	protein_coding
5.16369e-79	0.694024	0.481	0.294	9.51255e-75	Treg	Il4ra	0.187	interleukin 4 receptor, alpha [Source:MGI Symbol	ENSMUSG00000030748	protein_coding
6.78004e-79	0.920044	0.412	0.242	1.24902e-74	Treg	Fabp5	0.17	fatty acid binding protein 5, epidermal [Source:MGI Symbol	ENSMUSG00000027533	protein_coding
9.20138e-79	0.502363	0.862	0.819	1.69508e-74	Treg	Npc2	0.043	NPC intracellular cholesterol transporter 2 [Source:MGI Symbol	ENSMUSG00000021242	protein_coding
3.80611e-78	0.6596	0.828	0.761	7.01162e-74	Treg	Ctsb	0.067	cathepsin B [Source:MGI Symbol	ENSMUSG00000021939	protein_coding
1.54605e-77	0.377178	0.18	0.062	2.84814e-73	Treg	Irgm2	0.118	immunity-related GTPase family M member 2 [Source:MGI Symbol	ENSMUSG00000069874	protein_coding
5.10088e-77	0.869897	0.673	0.501	9.39684e-73	Treg	Hilpda	0.172	hypoxia inducible lipid droplet associated [Source:MGI Symbol	ENSMUSG00000043421	protein_coding
5.9275e-77	0.727254	0.894	0.856	1.09196e-72	Treg	Crip1	0.038	cysteine-rich protein 1 (intestinal) [Source:MGI Symbol	ENSMUSG00000006360	protein_coding
1.33098e-76	0.604212	0.4	0.224	2.45193e-72	Treg	Plec	0.176	plectin [Source:MGI Symbol	ENSMUSG00000022565	protein_coding
1.73776e-76	0.53602	0.336	0.169	3.20129e-72	Treg	N4bp1	0.167	NEDD4 binding protein 1 [Source:MGI Symbol	ENSMUSG00000031652	protein_coding
2.57769e-76	0.604305	0.605	0.448	4.74862e-72	Treg	Cyb5a	0.157	cytochrome b5 type A (microsomal) [Source:MGI Symbol	ENSMUSG00000024646	protein_coding
4.43218e-76	0.61679	0.774	0.677	8.16496e-72	Treg	H2-T23	0.097	histocompatibility 2, T region locus 23 [Source:MGI Symbol	ENSMUSG00000067212	protein_coding
9.74176e-76	0.617873	0.448	0.273	1.79463e-71	Treg	Med15	0.175	mediator complex subunit 15 [Source:MGI Symbol	ENSMUSG00000012114	protein_coding
3.1904e-75	0.965668	0.147	0.046	5.87736e-71	Treg	Cxcl10	0.101	chemokine (C-X-C motif) ligand 10 [Source:MGI Symbol	ENSMUSG00000034855	protein_coding
2.32491e-74	0.472446	0.29	0.137	4.28294e-70	Treg	Tmbim1	0.153	transmembrane BAX inhibitor motif containing 1 [Source:MGI Symbol	ENSMUSG00000006301	protein_coding
3.33246e-74	0.278075	0.122	0.034	6.13906e-70	Treg	Apol9b	0.088	apolipoprotein L 9b [Source:MGI Symbol	ENSMUSG00000068246	protein_coding
4.82187e-74	0.870793	0.493	0.334	8.88285e-70	Treg	Mmd	0.159	monocyte to macrophage differentiation-associated [Source:MGI Symbol	ENSMUSG00000003948	protein_coding
5.27753e-74	0.619268	0.385	0.213	9.72227e-70	Treg	Cflar	0.172	CASP8 and FADD-like apoptosis regulator [Source:MGI Symbol	ENSMUSG00000026031	protein_coding
1.67735e-73	0.474795	0.243	0.104	3.09002e-69	Treg	Sesn1	0.139	sestrin 1 [Source:MGI Symbol	ENSMUSG00000038332	protein_coding
2.4189e-73	0.568854	0.32	0.16	4.45611e-69	Treg	Matk	0.16	megakaryocyte-associated tyrosine kinase [Source:MGI Symbol	ENSMUSG00000004933	protein_coding
3.48036e-73	0.759292	0.382	0.213	6.41152e-69	Treg	Ern1	0.169	endoplasmic reticulum (ER) to nucleus signalling 1 [Source:MGI Symbol	ENSMUSG00000020715	protein_coding
1.53213e-72	0.594738	0.33	0.17	2.82249e-68	Treg	Plin2	0.16	perilipin 2 [Source:MGI Symbol	ENSMUSG00000028494	protein_coding
4.23997e-72	0.432252	0.196	0.074	7.81087e-68	Treg	Gm20186	0.122	predicted gene, 20186 [Source:MGI Symbol	ENSMUSG00000106874	lincRNA
4.3506e-72	0.706522	0.516	0.337	8.01467e-68	Treg	Clec2d	0.179	C-type lectin domain family 2, member d [Source:MGI Symbol	ENSMUSG00000030157	protein_coding
6.46401e-72	0.576696	0.405	0.23	1.1908e-67	Treg	Ninj1	0.175	ninjurin 1 [Source:MGI Symbol	ENSMUSG00000037966	protein_coding
1.3257e-70	0.634913	0.66	0.53	2.4422e-66	Treg	Serp1	0.13	stress-associated endoplasmic reticulum protein 1 [Source:MGI Symbol	ENSMUSG00000027808	protein_coding
1.73535e-70	0.533682	0.449	0.268	3.19686e-66	Treg	Kcnn4	0.181	potassium intermediate/small conductance calcium-activated channel, subfamily N, member 4 [Source:MGI Symbol	ENSMUSG00000054342	protein_coding
2.32971e-70	0.633528	0.541	0.371	4.29178e-66	Treg	Gbp7	0.17	guanylate binding protein 7 [Source:MGI Symbol	ENSMUSG00000040253	protein_coding
2.66976e-70	0.558932	0.75	0.651	4.91824e-66	Treg	Rap1b	0.099	RAS related protein 1b [Source:MGI Symbol	ENSMUSG00000052681	protein_coding
6.00069e-70	0.602258	0.471	0.298	1.10545e-65	Treg	Vcpkmt	0.173	valosin containing protein lysine (K) methyltransferase [Source:MGI Symbol	ENSMUSG00000049882	protein_coding
7.13688e-70	0.702432	0.669	0.526	1.31476e-65	Treg	Sat1	0.143	spermidine/spermine N1-acetyl transferase 1 [Source:MGI Symbol	ENSMUSG00000025283	protein_coding
1.83252e-69	0.293994	0.153	0.052	3.37587e-65	Treg	Eif4ebp1	0.101	eukaryotic translation initiation factor 4E binding protein 1 [Source:MGI Symbol	ENSMUSG00000031490	protein_coding
2.85959e-69	1.14232	0.575	0.426	5.26794e-65	Treg	Gem	0.149	GTP binding protein (gene overexpressed in skeletal muscle) [Source:MGI Symbol	ENSMUSG00000028214	protein_coding
4.23113e-69	0.689908	0.264	0.121	7.79459e-65	Treg	Rgcc	0.143	regulator of cell cycle [Source:MGI Symbol	ENSMUSG00000022018	protein_coding
5.18761e-69	0.499311	0.314	0.161	9.55662e-65	Treg	Slc25a51	0.153	solute carrier family 25, member 51 [Source:MGI Symbol	ENSMUSG00000045973	protein_coding
1.26668e-68	0.630763	0.488	0.316	2.33347e-64	Treg	Birc2	0.172	baculoviral IAP repeat-containing 2 [Source:MGI Symbol	ENSMUSG00000057367	protein_coding
2.33865e-68	0.736848	0.555	0.388	4.30825e-64	Treg	Pde4b	0.167	phosphodiesterase 4B, cAMP specific [Source:MGI Symbol	ENSMUSG00000028525	protein_coding
1.87104e-67	0.42066	0.255	0.116	3.44683e-63	Treg	Il12rb1	0.139	interleukin 12 receptor, beta 1 [Source:MGI Symbol	ENSMUSG00000000791	protein_coding
1.87104e-67	0.42066	0.255	0.116	3.44683e-63	Treg	Il12rb1	0.139	interleukin 12 receptor, beta 1 [Source:MGI Symbol	ENSMUSG00000111872	protein_coding
4.02179e-67	0.338031	0.175	0.065	7.40894e-63	Treg	P2rx4	0.11	purinergic receptor P2X, ligand-gated ion channel 4 [Source:MGI Symbol	ENSMUSG00000029470	protein_coding
7.86253e-67	0.433137	0.853	0.795	1.44843e-62	Treg	Gnb2	0.058	guanine nucleotide binding protein (G protein), beta 2 [Source:MGI Symbol	ENSMUSG00000029713	protein_coding
1.7032e-66	0.455076	0.259	0.122	3.13763e-62	Treg	Vrk1	0.137	vaccinia related kinase 1 [Source:MGI Symbol	ENSMUSG00000021115	protein_coding
1.77377e-66	0.596133	0.737	0.646	3.26764e-62	Treg	Tap1	0.091	transporter 1, ATP-binding cassette, sub-family B (MDR/TAP) [Source:MGI Symbol	ENSMUSG00000037321	protein_coding
2.0359e-66	0.799405	0.317	0.168	3.75053e-62	Treg	Slc16a3	0.149	solute carrier family 16 (monocarboxylic acid transporters), member 3 [Source:MGI Symbol	ENSMUSG00000025161	protein_coding
4.50037e-66	0.58934	0.933	0.904	8.29058e-62	Treg	Btg1	0.029	BTG anti-proliferation factor 1 [Source:MGI Symbol	ENSMUSG00000036478	protein_coding
6.20014e-66	0.601764	0.844	0.808	1.14219e-61	Treg	Sqstm1	0.036	sequestosome 1 [Source:MGI Symbol	ENSMUSG00000015837	protein_coding
1.53016e-65	0.417026	0.273	0.131	2.81885e-61	Treg	Mvp	0.142	major vault protein [Source:MGI Symbol	ENSMUSG00000030681	protein_coding
2.48918e-65	0.796589	0.452	0.277	4.58558e-61	Treg	Cd69	0.175	CD69 antigen [Source:MGI Symbol	ENSMUSG00000030156	protein_coding
7.94749e-65	0.525923	0.378	0.215	1.46409e-60	Treg	Tnik	0.163	TRAF2 and NCK interacting kinase [Source:MGI Symbol	ENSMUSG00000027692	protein_coding
1.18607e-64	0.693069	0.647	0.513	2.18498e-60	Treg	Isg20	0.134	interferon-stimulated protein [Source:MGI Symbol	ENSMUSG00000039236	protein_coding
3.14611e-64	0.613933	0.489	0.318	5.79577e-60	Treg	Gpr65	0.171	G-protein coupled receptor 65 [Source:MGI Symbol	ENSMUSG00000021886	protein_coding
8.36186e-64	0.294234	0.165	0.06	1.54042e-59	Treg	Slfn8	0.105	schlafen 8 [Source:MGI Symbol	ENSMUSG00000035208	protein_coding
8.36186e-64	0.294234	0.165	0.06	1.54042e-59	Treg	Slfn8	0.105	schlafen 8 [Source:MGI Symbol	ENSMUSG00000115953	protein_coding
8.36261e-64	0.373321	0.153	0.054	1.54056e-59	Treg	Tgfbr1	0.099	transforming growth factor, beta receptor I [Source:MGI Symbol	ENSMUSG00000007613	protein_coding
1.18457e-63	0.47903	0.184	0.072	2.18222e-59	Treg	Myo10	0.112	myosin X [Source:MGI Symbol	ENSMUSG00000022272	protein_coding
1.94592e-63	1.292	0.445	0.279	3.58477e-59	Treg	Mt1	0.166	metallothionein 1 [Source:MGI Symbol	ENSMUSG00000031765	protein_coding
1.88479e-62	0.414805	0.194	0.08	3.47216e-58	Treg	Gbp5	0.114	guanylate binding protein 5 [Source:MGI Symbol	ENSMUSG00000105504	protein_coding
1.99906e-62	0.450237	0.865	0.838	3.68266e-58	Treg	Limd2	0.027	LIM domain containing 2 [Source:MGI Symbol	ENSMUSG00000040699	protein_coding
3.03374e-62	0.655483	0.48	0.325	5.58876e-58	Treg	Bst2	0.155	bone marrow stromal cell antigen 2 [Source:MGI Symbol	ENSMUSG00000046718	protein_coding
1.28199e-61	0.303949	0.139	0.047	2.36168e-57	Treg	Dusp16	0.092	dual specificity phosphatase 16 [Source:MGI Symbol	ENSMUSG00000030203	protein_coding
1.0446e-60	0.548593	0.568	0.412	1.92436e-56	Treg	Spint2	0.156	serine protease inhibitor, Kunitz type 2 [Source:MGI Symbol	ENSMUSG00000074227	protein_coding
2.4469e-60	0.58234	0.662	0.534	4.50767e-56	Treg	Crlf2	0.128	cytokine receptor-like factor 2 [Source:MGI Symbol	ENSMUSG00000033467	protein_coding
4.50813e-60	0.433458	0.277	0.139	8.30487e-56	Treg	Hivep1	0.138	human immunodeficiency virus type I enhancer binding protein 1 [Source:MGI Symbol	ENSMUSG00000021366	protein_coding
4.76806e-60	0.604104	0.591	0.441	8.78372e-56	Treg	Atp2b1	0.15	ATPase, Ca++ transporting, plasma membrane 1 [Source:MGI Symbol	ENSMUSG00000019943	protein_coding
2.03388e-59	0.4541	0.268	0.132	3.74682e-55	Treg	Ube2l6	0.136	ubiquitin-conjugating enzyme E2L 6 [Source:MGI Symbol	ENSMUSG00000027078	protein_coding
7.45552e-59	0.433357	0.93	0.91	1.37346e-54	Treg	Ldha	0.02	lactate dehydrogenase A [Source:MGI Symbol	ENSMUSG00000063229	protein_coding
1.03037e-58	0.443656	0.821	0.768	1.89815e-54	Treg	Cd37	0.053	CD37 antigen [Source:MGI Symbol	ENSMUSG00000030798	protein_coding
1.35931e-58	0.215792	0.121	0.039	2.50412e-54	Treg	Cacna1s	0.082	calcium channel, voltage-dependent, L type, alpha 1S subunit [Source:MGI Symbol	ENSMUSG00000026407	protein_coding
2.09647e-58	0.564503	0.754	0.661	3.86212e-54	Treg	Jund	0.093	jun D proto-oncogene [Source:MGI Symbol	ENSMUSG00000071076	protein_coding
2.09647e-58	0.564503	0.754	0.661	3.86212e-54	Treg	Jund	0.093	jun D proto-oncogene [Source:MGI Symbol	ENSMUSG00000110974	protein_coding
2.81376e-58	0.809716	0.491	0.347	5.18351e-54	Treg	Icam1	0.144	intercellular adhesion molecule 1 [Source:MGI Symbol	ENSMUSG00000037405	protein_coding
4.49034e-58	0.569014	0.431	0.283	8.2721e-54	Treg	Snx2	0.148	sorting nexin 2 [Source:MGI Symbol	ENSMUSG00000034484	protein_coding
5.58872e-58	0.993675	0.535	0.374	1.02955e-53	Treg	Gzmb	0.161	granzyme B [Source:MGI Symbol	ENSMUSG00000015437	protein_coding
9.03992e-58	0.348843	0.958	0.96	1.66533e-53	Treg	Sh3bgrl3	-0.002	SH3 domain binding glutamic acid-rich protein-like 3 [Source:MGI Symbol	ENSMUSG00000028843	protein_coding
9.8078e-58	0.515975	0.128	0.043	1.80679e-53	Treg	Gadd45g	0.085	growth arrest and DNA-damage-inducible 45 gamma [Source:MGI Symbol	ENSMUSG00000021453	protein_coding
1.62062e-57	0.451196	0.703	0.601	2.9855e-53	Treg	Cst3	0.102	cystatin C [Source:MGI Symbol	ENSMUSG00000027447	protein_coding
3.94192e-57	0.47733	0.864	0.84	7.26181e-53	Treg	Gpx4	0.024	glutathione peroxidase 4 [Source:MGI Symbol	ENSMUSG00000075706	protein_coding
5.3968e-57	0.446575	0.397	0.234	9.94198e-53	Treg	Gna15	0.163	guanine nucleotide binding protein, alpha 15 [Source:MGI Symbol	ENSMUSG00000034792	protein_coding
6.33911e-57	0.545537	0.349	0.203	1.16779e-52	Treg	Fem1c	0.146	fem 1 homolog c [Source:MGI Symbol	ENSMUSG00000033319	protein_coding
1.49907e-56	0.465034	0.209	0.094	2.76158e-52	Treg	Mpp7	0.115	membrane protein, palmitoylated 7 (MAGUK p55 subfamily member 7) [Source:MGI Symbol	ENSMUSG00000057440	protein_coding
2.42318e-56	0.499625	0.805	0.739	4.46399e-52	Treg	Arf4	0.066	ADP-ribosylation factor 4 [Source:MGI Symbol	ENSMUSG00000021877	protein_coding
2.42318e-56	0.499625	0.805	0.739	4.46399e-52	Treg	Arf4	0.066	ADP-ribosylation factor 4 [Source:MGI Symbol	ENSMUSG00000115861	protein_coding
2.79625e-56	0.751262	0.291	0.157	5.15125e-52	Treg	Dusp14	0.134	dual specificity phosphatase 14 [Source:MGI Symbol	ENSMUSG00000018648	protein_coding
4.66659e-56	0.534794	0.735	0.654	8.59679e-52	Treg	Tmem123	0.081	transmembrane protein 123 [Source:MGI Symbol	ENSMUSG00000050912	protein_coding
5.38634e-56	0.599822	0.522	0.378	9.92271e-52	Treg	Hacd3	0.144	3-hydroxyacyl-CoA dehydratase 3 [Source:MGI Symbol	ENSMUSG00000033629	protein_coding
7.36461e-56	0.509786	1	0.999	1.35671e-51	Treg	Malat1	0.001	metastasis associated lung adenocarcinoma transcript 1 (non-coding RNA) [Source:MGI Symbol	ENSMUSG00000092341	lincRNA
2.60403e-55	0.559405	0.492	0.343	4.79714e-51	Treg	Tank	0.149	TRAF family member-associated Nf-kappa B activator [Source:MGI Symbol	ENSMUSG00000064289	protein_coding
7.38358e-55	0.442179	0.245	0.121	1.3602e-50	Treg	Epb41l2	0.124	erythrocyte membrane protein band 4.1 like 2 [Source:MGI Symbol	ENSMUSG00000019978	protein_coding
1.01813e-54	0.404957	0.169	0.068	1.87559e-50	Treg	Irf4	0.101	interferon regulatory factor 4 [Source:MGI Symbol	ENSMUSG00000021356	protein_coding
1.55439e-54	0.335754	0.182	0.077	2.8635e-50	Treg	Cd320	0.105	CD320 antigen [Source:MGI Symbol	ENSMUSG00000002308	protein_coding
1.4836e-53	0.385305	0.231	0.109	2.73308e-49	Treg	Sit1	0.122	suppression inducing transmembrane adaptor 1 [Source:MGI Symbol	ENSMUSG00000028460	protein_coding
3.45088e-53	0.503004	0.765	0.641	6.35722e-49	Treg	Cd6	0.124	CD6 antigen [Source:MGI Symbol	ENSMUSG00000024670	protein_coding
6.21246e-53	0.319367	0.206	0.094	1.14446e-48	Treg	Fuz	0.112	fuzzy planar cell polarity protein [Source:MGI Symbol	ENSMUSG00000011658	protein_coding
7.88183e-53	0.476044	0.763	0.671	1.45199e-48	Treg	Cd82	0.092	CD82 antigen [Source:MGI Symbol	ENSMUSG00000027215	protein_coding
9.33985e-53	0.439096	0.55	0.397	1.72059e-48	Treg	Anxa5	0.153	annexin A5 [Source:MGI Symbol	ENSMUSG00000027712	protein_coding
1.67482e-52	0.458388	0.32	0.18	3.08536e-48	Treg	Acsbg1	0.14	acyl-CoA synthetase bubblegum family member 1 [Source:MGI Symbol	ENSMUSG00000032281	protein_coding
1.7788e-52	0.506095	0.414	0.263	3.27691e-48	Treg	Coro2a	0.151	coronin, actin binding protein 2A [Source:MGI Symbol	ENSMUSG00000028337	protein_coding
3.6457e-52	0.231317	0.117	0.04	6.71611e-48	Treg	Gdpd5	0.077	glycerophosphodiester phosphodiesterase domain containing 5 [Source:MGI Symbol	ENSMUSG00000035314	protein_coding
4.94124e-52	0.772978	0.321	0.179	9.10276e-48	Treg	Klf2	0.142	Kruppel-like factor 2 (lung) [Source:MGI Symbol	ENSMUSG00000055148	protein_coding
7.95925e-52	0.371979	0.188	0.082	1.46625e-47	Treg	Smox	0.106	spermine oxidase [Source:MGI Symbol	ENSMUSG00000027333	protein_coding
2.46795e-51	0.519566	0.465	0.313	4.54645e-47	Treg	Fam46c	0.152	NA	NA	NA
2.68614e-51	0.56827	0.683	0.578	4.94841e-47	Treg	Ccnd2	0.105	cyclin D2 [Source:MGI Symbol	ENSMUSG00000000184	protein_coding
3.2788e-51	0.326388	0.16	0.065	6.0402e-47	Treg	Nrros	0.095	negative regulator of reactive oxygen species [Source:MGI Symbol	ENSMUSG00000052384	protein_coding
3.35775e-51	0.401292	0.299	0.164	6.18566e-47	Treg	Sigirr	0.135	single immunoglobulin and toll-interleukin 1 receptor (TIR) domain [Source:MGI Symbol	ENSMUSG00000025494	protein_coding
5.57124e-50	0.201032	0.115	0.039	1.02633e-45	Treg	Slco3a1	0.076	solute carrier organic anion transporter family, member 3a1 [Source:MGI Symbol	ENSMUSG00000025790	protein_coding
5.97203e-50	0.368103	0.172	0.075	1.10017e-45	Treg	Gas2	0.097	growth arrest specific 2 [Source:MGI Symbol	ENSMUSG00000030498	protein_coding
7.08939e-50	0.416766	0.379	0.232	1.30601e-45	Treg	Il27ra	0.147	interleukin 27 receptor, alpha [Source:MGI Symbol	ENSMUSG00000005465	protein_coding
1.77763e-49	0.499566	0.442	0.301	3.27475e-45	Treg	Smco4	0.141	single-pass membrane protein with coiled-coil domains 4 [Source:MGI Symbol	ENSMUSG00000058173	protein_coding
1.86005e-49	0.355715	0.203	0.094	3.42659e-45	Treg	Tmem64	0.109	transmembrane protein 64 [Source:MGI Symbol	ENSMUSG00000043252	protein_coding
2.18928e-49	0.37268	0.252	0.13	4.03309e-45	Treg	Spin1	0.122	spindlin 1 [Source:MGI Symbol	ENSMUSG00000021395	protein_coding
3.39594e-49	0.549244	0.517	0.375	6.25601e-45	Treg	Mrps6	0.142	mitochondrial ribosomal protein S6 [Source:MGI Symbol	ENSMUSG00000039680	protein_coding
3.49228e-49	0.206361	0.104	0.034	6.43347e-45	Treg	Dnajb14	0.07	DnaJ heat shock protein family (Hsp40) member B14 [Source:MGI Symbol	ENSMUSG00000074212	protein_coding
4.40079e-49	0.273715	0.122	0.044	8.10713e-45	Treg	Cd72	0.078	CD72 antigen [Source:MGI Symbol	ENSMUSG00000028459	protein_coding
5.58397e-49	0.533834	0.802	0.748	1.02868e-44	Treg	Vgll4	0.054	vestigial like family member 4 [Source:MGI Symbol	ENSMUSG00000030315	protein_coding
8.48379e-49	0.610187	0.443	0.298	1.56288e-44	Treg	Lilr4b	0.145	leukocyte immunoglobulin-like receptor, subfamily B, member 4B [Source:MGI Symbol	ENSMUSG00000112023	protein_coding
9.93771e-49	0.272687	0.166	0.069	1.83073e-44	Treg	Oas1a	0.097	2'-5' oligoadenylate synthetase 1A [Source:MGI Symbol	ENSMUSG00000052776	protein_coding
2.17775e-48	0.7373	0.602	0.482	4.01186e-44	Treg	Irf1	0.12	interferon regulatory factor 1 [Source:MGI Symbol	ENSMUSG00000018899	protein_coding
3.86695e-48	0.530702	0.674	0.574	7.1237e-44	Treg	Cdk2ap2	0.1	CDK2-associated protein 2 [Source:MGI Symbol	ENSMUSG00000024856	protein_coding
3.86695e-48	0.530702	0.674	0.574	7.1237e-44	Treg	Cdk2ap2	0.1	CDK2-associated protein 2 [Source:MGI Symbol	ENSMUSG00000097485	protein_coding
1.61395e-47	0.449362	0.286	0.156	2.97321e-43	Treg	Il18r1	0.13	interleukin 18 receptor 1 [Source:MGI Symbol	ENSMUSG00000026070	protein_coding
1.91162e-47	0.514273	0.503	0.37	3.52159e-43	Treg	Grap	0.133	GRB2-related adaptor protein [Source:MGI Symbol	ENSMUSG00000004837	protein_coding
1.92297e-47	0.293376	0.139	0.054	3.5425e-43	Treg	Irf2bp2	0.085	interferon regulatory factor 2 binding protein 2 [Source:MGI Symbol	ENSMUSG00000051495	protein_coding
5.13018e-47	0.493038	0.59	0.468	9.45082e-43	Treg	Fnbp1	0.122	formin binding protein 1 [Source:MGI Symbol	ENSMUSG00000075415	protein_coding
6.88136e-47	0.456032	0.407	0.264	1.26768e-42	Treg	Tnip1	0.143	TNFAIP3 interacting protein 1 [Source:MGI Symbol	ENSMUSG00000020400	protein_coding
9.35914e-47	0.260463	0.173	0.074	1.72414e-42	Treg	Ramp3	0.099	receptor (calcitonin) activity modifying protein 3 [Source:MGI Symbol	ENSMUSG00000041046	protein_coding
1.40176e-46	0.397808	0.218	0.109	2.58232e-42	Treg	Bclaf3	0.109	Bclaf1 and Thrap3 family member 3 [Source:MGI Symbol	ENSMUSG00000044150	protein_coding
1.72602e-46	0.446689	0.246	0.129	3.17968e-42	Treg	Amz2	0.117	archaelysin family metallopeptidase 2 [Source:MGI Symbol	ENSMUSG00000020610	protein_coding
7.60468e-46	0.491319	0.782	0.729	1.40093e-41	Treg	Fam107b	0.053	family with sequence similarity 107, member B [Source:MGI Symbol	ENSMUSG00000026655	protein_coding
7.65188e-46	0.225262	0.109	0.038	1.40963e-41	Treg	Frmd4b	0.071	FERM domain containing 4B [Source:MGI Symbol	ENSMUSG00000030064	protein_coding
1.37177e-45	0.287631	0.179	0.081	2.52708e-41	Treg	Slc52a3	0.098	solute carrier protein family 52, member 3 [Source:MGI Symbol	ENSMUSG00000027463	protein_coding
3.119e-45	0.267658	0.181	0.081	5.74582e-41	Treg	Dnajb13	0.1	DnaJ heat shock protein family (Hsp40) member B13 [Source:MGI Symbol	ENSMUSG00000030708	protein_coding
4.19693e-45	0.495096	0.465	0.331	7.73159e-41	Treg	Pigx	0.134	phosphatidylinositol glycan anchor biosynthesis, class X [Source:MGI Symbol	ENSMUSG00000023791	protein_coding
4.8221e-45	0.272477	0.154	0.065	8.88327e-41	Treg	Pon3	0.089	paraoxonase 3 [Source:MGI Symbol	ENSMUSG00000029759	protein_coding
6.75932e-45	0.412537	0.294	0.164	1.2452e-40	Treg	Slamf1	0.13	signaling lymphocytic activation molecule family member 1 [Source:MGI Symbol	ENSMUSG00000015316	protein_coding
9.49763e-45	0.522154	0.583	0.467	1.74965e-40	Treg	Gna13	0.116	guanine nucleotide binding protein, alpha 13 [Source:MGI Symbol	ENSMUSG00000020611	protein_coding
1.36938e-44	0.471822	0.408	0.274	2.52267e-40	Treg	Tmem173	0.134	NA	NA	NA
2.74444e-44	0.623833	0.649	0.515	5.05581e-40	Treg	Fgl2	0.134	fibrinogen-like protein 2 [Source:MGI Symbol	ENSMUSG00000039899	protein_coding
3.76525e-44	0.30057	0.186	0.087	6.93635e-40	Treg	Cd99l2	0.099	CD99 antigen-like 2 [Source:MGI Symbol	ENSMUSG00000035776	protein_coding
4.63567e-44	0.238885	0.104	0.036	8.53983e-40	Treg	Map3k8	0.068	mitogen-activated protein kinase kinase kinase 8 [Source:MGI Symbol	ENSMUSG00000024235	protein_coding
1.5172e-43	0.568554	0.55	0.426	2.79499e-39	Treg	Ifnar1	0.124	interferon (alpha and beta) receptor 1 [Source:MGI Symbol	ENSMUSG00000022967	protein_coding
3.93073e-43	0.380664	0.887	0.871	7.24119e-39	Treg	Ptprcap	0.016	protein tyrosine phosphatase, receptor type, C polypeptide-associated protein [Source:MGI Symbol	ENSMUSG00000045826	protein_coding
3.93073e-43	0.380664	0.887	0.871	7.24119e-39	Treg	Ptprcap	0.016	protein tyrosine phosphatase, receptor type, C polypeptide-associated protein [Source:MGI Symbol	ENSMUSG00000097132	protein_coding
5.31427e-43	0.456568	0.72	0.655	9.78995e-39	Treg	Tap2	0.065	transporter 2, ATP-binding cassette, sub-family B (MDR/TAP) [Source:MGI Symbol	ENSMUSG00000024339	protein_coding
8.74274e-43	0.385458	0.941	0.928	1.61059e-38	Treg	Tmbim6	0.013	transmembrane BAX inhibitor motif containing 6 [Source:MGI Symbol	ENSMUSG00000023010	protein_coding
3.51735e-42	0.249167	0.118	0.045	6.47967e-38	Treg	Srxn1	0.073	sulfiredoxin 1 homolog (S. cerevisiae) [Source:MGI Symbol	ENSMUSG00000032802	protein_coding
8.58638e-42	0.486388	0.257	0.142	1.58178e-37	Treg	Slc5a3	0.115	solute carrier family 5 (inositol transporters), member 3 [Source:MGI Symbol	ENSMUSG00000089774	protein_coding
1.80792e-41	0.336092	0.191	0.093	3.33055e-37	Treg	Zfp281	0.098	zinc finger protein 281 [Source:MGI Symbol	ENSMUSG00000041483	protein_coding
3.04651e-41	0.461706	0.573	0.461	5.61229e-37	Treg	Sfr1	0.112	SWI5 dependent recombination repair 1 [Source:MGI Symbol	ENSMUSG00000025066	protein_coding
3.21538e-41	0.33871	0.287	0.167	5.92338e-37	Treg	Dap3	0.12	death associated protein 3 [Source:MGI Symbol	ENSMUSG00000068921	protein_coding
7.42721e-41	0.429497	0.772	0.724	1.36824e-36	Treg	Spcs2	0.048	signal peptidase complex subunit 2 homolog (S. cerevisiae) [Source:MGI Symbol	ENSMUSG00000035227	protein_coding
7.83592e-41	0.459042	0.344	0.215	1.44353e-36	Treg	Sntb1	0.129	syntrophin, basic 1 [Source:MGI Symbol	ENSMUSG00000060429	protein_coding
9.43922e-41	0.429679	0.836	0.826	1.73889e-36	Treg	Dad1	0.01	defender against cell death 1 [Source:MGI Symbol	ENSMUSG00000022174	protein_coding
1.29522e-40	0.373537	0.267	0.152	2.38606e-36	Treg	Anxa4	0.115	annexin A4 [Source:MGI Symbol	ENSMUSG00000029994	protein_coding
1.35733e-40	0.364798	0.227	0.121	2.50047e-36	Treg	Uhrf1bp1l	0.106	UHRF1 (ICBP90) binding protein 1-like [Source:MGI Symbol	ENSMUSG00000019951	protein_coding
1.42294e-40	0.41148	0.737	0.672	2.62133e-36	Treg	Pak2	0.065	p21 (RAC1) activated kinase 2 [Source:MGI Symbol	ENSMUSG00000022781	protein_coding
1.87996e-40	0.417671	0.331	0.206	3.46327e-36	Treg	Lmbrd1	0.125	LMBR1 domain containing 1 [Source:MGI Symbol	ENSMUSG00000073725	protein_coding
2.24361e-40	0.514927	0.388	0.26	4.13318e-36	Treg	Swap70	0.128	SWA-70 protein [Source:MGI Symbol	ENSMUSG00000031015	protein_coding
2.72068e-40	0.463615	0.817	0.782	5.01204e-36	Treg	H2-Q7	0.035	histocompatibility 2, Q region locus 7 [Source:MGI Symbol	ENSMUSG00000060550	protein_coding
8.61066e-40	0.308597	0.184	0.089	1.58625e-35	Treg	Nfatc2	0.095	nuclear factor of activated T cells, cytoplasmic, calcineurin dependent 2 [Source:MGI Symbol	ENSMUSG00000027544	protein_coding
1.3468e-39	0.288826	0.179	0.087	2.48107e-35	Treg	Rnpepl1	0.092	arginyl aminopeptidase (aminopeptidase B)-like 1 [Source:MGI Symbol	ENSMUSG00000026269	protein_coding
1.80675e-39	0.36277	0.219	0.116	3.32839e-35	Treg	Ints4	0.103	integrator complex subunit 4 [Source:MGI Symbol	ENSMUSG00000025133	protein_coding
3.09597e-39	0.277171	0.183	0.088	5.7034e-35	Treg	Arnt2	0.095	aryl hydrocarbon receptor nuclear translocator 2 [Source:MGI Symbol	ENSMUSG00000015709	protein_coding
4.10918e-39	0.251731	0.202	0.1	7.56993e-35	Treg	Tnfsf11	0.102	tumor necrosis factor (ligand) superfamily, member 11 [Source:MGI Symbol	ENSMUSG00000022015	protein_coding
6.55741e-39	0.220483	0.137	0.058	1.20801e-34	Treg	Optn	0.079	optineurin [Source:MGI Symbol	ENSMUSG00000026672	protein_coding
1.4528e-38	0.511457	0.38	0.259	2.67635e-34	Treg	Lrba	0.121	LPS-responsive beige-like anchor [Source:MGI Symbol	ENSMUSG00000028080	protein_coding
2.31139e-38	0.468339	0.684	0.626	4.25803e-34	Treg	Tapbp	0.058	TAP binding protein [Source:MGI Symbol	ENSMUSG00000024308	protein_coding
4.07705e-38	0.326246	0.195	0.098	7.51074e-34	Treg	Fas	0.097	Fas (TNF receptor superfamily member 6) [Source:MGI Symbol	ENSMUSG00000024778	protein_coding
5.09489e-38	0.505096	0.524	0.42	9.38581e-34	Treg	Myo1g	0.104	myosin IG [Source:MGI Symbol	ENSMUSG00000020437	protein_coding
5.40441e-38	0.306091	0.954	0.971	9.95601e-34	Treg	Myl12b	-0.017	myosin, light chain 12B, regulatory [Source:MGI Symbol	ENSMUSG00000034868	protein_coding
8.28306e-38	0.369933	0.169	0.081	1.5259e-33	Treg	Kbtbd11	0.088	kelch repeat and BTB (POZ) domain containing 11 [Source:MGI Symbol	ENSMUSG00000055675	protein_coding
1.05897e-37	0.321015	0.17	0.082	1.95084e-33	Treg	Raph1	0.088	Ras association (RalGDS/AF-6) and pleckstrin homology domains 1 [Source:MGI Symbol	ENSMUSG00000026014	protein_coding
1.40417e-37	0.365187	0.381	0.255	2.58677e-33	Treg	Klk8	0.126	kallikrein related-peptidase 8 [Source:MGI Symbol	ENSMUSG00000064023	protein_coding
1.51539e-37	0.530406	0.487	0.379	2.79165e-33	Treg	Nfkbib	0.108	nuclear factor of kappa light polypeptide gene enhancer in B cells inhibitor, beta [Source:MGI Symbol	ENSMUSG00000030595	protein_coding
2.05988e-37	0.223804	0.989	0.998	3.79472e-33	Treg	Tmsb10	-0.009	thymosin, beta 10 [Source:MGI Symbol	ENSMUSG00000079523	protein_coding
3.34522e-37	0.39083	0.297	0.183	6.16256e-33	Treg	Il3ra	0.114	interleukin 3 receptor, alpha chain [Source:MGI Symbol	ENSMUSG00000068758	protein_coding
6.68395e-37	0.503835	0.633	0.533	1.23132e-32	Treg	Smad7	0.1	SMAD family member 7 [Source:MGI Symbol	ENSMUSG00000025880	protein_coding
6.97868e-37	0.388518	0.784	0.736	1.28561e-32	Treg	Leprotl1	0.048	leptin receptor overlapping transcript-like 1 [Source:MGI Symbol	ENSMUSG00000031513	protein_coding
1.08082e-36	0.427223	0.507	0.391	1.99109e-32	Treg	Tmbim4	0.116	transmembrane BAX inhibitor motif containing 4 [Source:MGI Symbol	ENSMUSG00000020225	protein_coding
1.46869e-36	0.393998	0.623	0.533	2.70562e-32	Treg	Ptp4a2	0.09	protein tyrosine phosphatase 4a2 [Source:MGI Symbol	ENSMUSG00000028788	protein_coding
1.60647e-36	0.569744	0.417	0.299	2.95945e-32	Treg	Nfil3	0.118	nuclear factor, interleukin 3, regulated [Source:MGI Symbol	ENSMUSG00000056749	protein_coding
2.25332e-36	0.383878	0.32	0.2	4.15107e-32	Treg	Camk2d	0.12	calcium/calmodulin-dependent protein kinase II, delta [Source:MGI Symbol	ENSMUSG00000053819	protein_coding
2.51076e-36	0.441338	0.844	0.845	4.62532e-32	Treg	Psme2	-0.001	proteasome (prosome, macropain) activator subunit 2 (PA28 beta) [Source:MGI Symbol	ENSMUSG00000079197	protein_coding
2.51076e-36	0.441338	0.844	0.845	4.62532e-32	Treg	Psme2	-0.001	proteasome (prosome, macropain) activator subunit 2 (PA28 beta) [Source:MGI Symbol	ENSMUSG00000116285	protein_coding
1.91528e-35	0.398645	0.229	0.13	3.52832e-31	Treg	Dot1l	0.099	DOT1-like, histone H3 methyltransferase (S. cerevisiae) [Source:MGI Symbol	ENSMUSG00000061589	protein_coding
3.46285e-35	0.694219	0.765	0.721	6.37927e-31	Treg	Klf6	0.044	Kruppel-like factor 6 [Source:MGI Symbol	ENSMUSG00000000078	protein_coding
5.16088e-35	0.482291	0.537	0.433	9.50737e-31	Treg	Dnajc1	0.104	DnaJ heat shock protein family (Hsp40) member C1 [Source:MGI Symbol	ENSMUSG00000026740	protein_coding
5.91193e-35	0.211138	0.136	0.061	1.0891e-30	Treg	Pck2	0.075	phosphoenolpyruvate carboxykinase 2 (mitochondrial) [Source:MGI Symbol	ENSMUSG00000040618	protein_coding
1.2972e-34	0.49135	0.268	0.164	2.38971e-30	Treg	Stat5a	0.104	signal transducer and activator of transcription 5A [Source:MGI Symbol	ENSMUSG00000004043	protein_coding
1.35751e-34	0.382054	0.397	0.279	2.50081e-30	Treg	Ergic1	0.118	endoplasmic reticulum-golgi intermediate compartment (ERGIC) 1 [Source:MGI Symbol	ENSMUSG00000001576	protein_coding
1.66734e-34	0.272635	0.191	0.097	3.07158e-30	Treg	Ldhb	0.094	lactate dehydrogenase B [Source:MGI Symbol	ENSMUSG00000030246	protein_coding
2.27332e-34	0.518863	0.358	0.242	4.18791e-30	Treg	Tob2	0.116	transducer of ERBB2, 2 [Source:MGI Symbol	ENSMUSG00000048546	protein_coding
2.72385e-34	0.439914	0.53	0.411	5.01787e-30	Treg	Rbm38	0.119	RNA binding motif protein 38 [Source:MGI Symbol	ENSMUSG00000027510	protein_coding
2.80626e-34	0.268609	0.191	0.099	5.16969e-30	Treg	Cbx7	0.092	chromobox 7 [Source:MGI Symbol	ENSMUSG00000053411	protein_coding
5.39918e-34	0.395767	0.304	0.195	9.94637e-30	Treg	Atl3	0.109	atlastin GTPase 3 [Source:MGI Symbol	ENSMUSG00000024759	protein_coding
7.48259e-34	0.398763	0.488	0.374	1.37844e-29	Treg	Ube2j1	0.114	ubiquitin-conjugating enzyme E2J 1 [Source:MGI Symbol	ENSMUSG00000028277	protein_coding
9.5023e-34	0.463129	0.724	0.663	1.75051e-29	Treg	Tnfrsf1b	0.061	tumor necrosis factor receptor superfamily, member 1b [Source:MGI Symbol	ENSMUSG00000028599	protein_coding
1.03042e-33	0.248806	0.139	0.064	1.89824e-29	Treg	Fmnl3	0.075	formin-like 3 [Source:MGI Symbol	ENSMUSG00000023008	protein_coding
1.04625e-33	0.414627	0.475	0.356	1.9274e-29	Treg	Gstp3	0.119	glutathione S-transferase pi 3 [Source:MGI Symbol	ENSMUSG00000058216	protein_coding
1.04625e-33	0.414627	0.475	0.356	1.9274e-29	Treg	Gstp3	0.119	glutathione S-transferase pi 3 [Source:MGI Symbol	ENSMUSG00000097663	protein_coding
1.08566e-33	0.371099	0.32	0.205	2e-29	Treg	Cyth1	0.115	cytohesin 1 [Source:MGI Symbol	ENSMUSG00000017132	protein_coding
1.46002e-33	0.528631	0.492	0.393	2.68964e-29	Treg	Serpinb6a	0.099	serine (or cysteine) peptidase inhibitor, clade B, member 6a [Source:MGI Symbol	ENSMUSG00000060147	protein_coding
1.53742e-33	0.289217	0.224	0.392	2.83224e-29	Treg	Ccl4	-0.168	chemokine (C-C motif) ligand 4 [Source:MGI Symbol	ENSMUSG00000018930	protein_coding
1.82584e-33	0.425746	0.758	0.695	3.36355e-29	Treg	Tax1bp1	0.063	Tax1 (human T cell leukemia virus type I) binding protein 1 [Source:MGI Symbol	ENSMUSG00000004535	protein_coding
3.80531e-33	0.324729	0.203	0.11	7.01014e-29	Treg	Rab20	0.093	RAB20, member RAS oncogene family [Source:MGI Symbol	ENSMUSG00000031504	protein_coding
3.93981e-33	0.311431	0.214	0.119	7.25792e-29	Treg	Nampt	0.095	nicotinamide phosphoribosyltransferase [Source:MGI Symbol	ENSMUSG00000020572	protein_coding
7.44112e-33	0.271183	0.144	0.068	1.3708e-28	Treg	Klf7	0.076	Kruppel-like factor 7 (ubiquitous) [Source:MGI Symbol	ENSMUSG00000025959	protein_coding
1.31979e-32	0.344033	0.342	0.225	2.43131e-28	Treg	Ifnar2	0.117	interferon (alpha and beta) receptor 2 [Source:MGI Symbol	ENSMUSG00000022971	protein_coding
9.12357e-32	0.257886	0.165	0.083	1.68074e-27	Treg	Phlpp1	0.082	PH domain and leucine rich repeat protein phosphatase 1 [Source:MGI Symbol	ENSMUSG00000044340	protein_coding
9.88222e-32	0.314956	0.235	0.137	1.8205e-27	Treg	Tnfaip8l2	0.098	tumor necrosis factor, alpha-induced protein 8-like 2 [Source:MGI Symbol	ENSMUSG00000013707	protein_coding
1.05568e-31	1.62776	0.136	0.064	1.94477e-27	Treg	Calca	0.072	calcitonin/calcitonin-related polypeptide, alpha [Source:MGI Symbol	ENSMUSG00000030669	protein_coding
1.32736e-31	0.493982	0.305	0.199	2.44526e-27	Treg	Ero1l	0.106	ERO1-like (S. cerevisiae) [Source:MGI Symbol	ENSMUSG00000021831	protein_coding
1.4177e-31	0.443696	0.645	0.571	2.61169e-27	Treg	Sema4d	0.074	sema domain, immunoglobulin domain (Ig), transmembrane domain (TM) and short cytoplasmic domain, (semaphorin) 4D [Source:MGI Symbol	ENSMUSG00000021451	protein_coding
1.56043e-31	0.463486	0.278	0.176	2.87462e-27	Treg	Spty2d1	0.102	SPT2 chromatin protein domain containing 1 [Source:MGI Symbol	ENSMUSG00000049516	protein_coding
3.08466e-31	0.386197	0.725	0.675	5.68256e-27	Treg	Spcs1	0.05	signal peptidase complex subunit 1 homolog (S. cerevisiae) [Source:MGI Symbol	ENSMUSG00000021917	protein_coding
3.3676e-31	0.235039	0.123	0.055	6.20379e-27	Treg	Rab26	0.068	RAB26, member RAS oncogene family [Source:MGI Symbol	ENSMUSG00000079657	protein_coding
3.63443e-31	0.253857	0.205	0.112	6.69534e-27	Treg	Ly9	0.093	lymphocyte antigen 9 [Source:MGI Symbol	ENSMUSG00000004707	protein_coding
4.251e-31	0.273364	0.195	0.105	7.83119e-27	Treg	Spata6	0.09	spermatogenesis associated 6 [Source:MGI Symbol	ENSMUSG00000034401	protein_coding
4.51931e-31	0.274631	0.932	0.922	8.32548e-27	Treg	Clic1	0.01	chloride intracellular channel 1 [Source:MGI Symbol	ENSMUSG00000007041	protein_coding
7.55642e-31	0.446215	0.403	0.291	1.39204e-26	Treg	Atp2b4	0.112	ATPase, Ca++ transporting, plasma membrane 4 [Source:MGI Symbol	ENSMUSG00000026463	protein_coding
8.2642e-31	0.473441	0.495	0.387	1.52243e-26	Treg	Itpkb	0.108	inositol 1,4,5-trisphosphate 3-kinase B [Source:MGI Symbol	ENSMUSG00000038855	protein_coding
9.4993e-31	0.391408	0.675	0.605	1.74996e-26	Treg	Rabac1	0.07	Rab acceptor 1 (prenylated) [Source:MGI Symbol	ENSMUSG00000003380	protein_coding
9.5207e-31	0.433088	0.476	0.366	1.7539e-26	Treg	Snx20	0.11	sorting nexin 20 [Source:MGI Symbol	ENSMUSG00000031662	protein_coding
1.53091e-30	0.370196	0.125	0.057	2.82024e-26	Treg	Csf1	0.068	colony stimulating factor 1 (macrophage) [Source:MGI Symbol	ENSMUSG00000014599	protein_coding
2.24239e-30	0.248176	0.14	0.067	4.13093e-26	Treg	Antxr2	0.073	anthrax toxin receptor 2 [Source:MGI Symbol	ENSMUSG00000029338	protein_coding
4.05527e-30	0.397004	0.537	0.44	7.47061e-26	Treg	Map2k3	0.097	mitogen-activated protein kinase kinase 3 [Source:MGI Symbol	ENSMUSG00000018932	protein_coding
5.12082e-30	0.311023	0.191	0.104	9.43358e-26	Treg	Lyn	0.087	LYN proto-oncogene, Src family tyrosine kinase [Source:MGI Symbol	ENSMUSG00000042228	protein_coding
5.2718e-30	0.283851	0.239	0.139	9.71171e-26	Treg	Fam53b	0.1	family with sequence similarity 53, member B [Source:MGI Symbol	ENSMUSG00000030956	protein_coding
1.0432e-29	0.886608	0.507	0.41	1.92178e-25	Treg	Zfp36	0.097	zinc finger protein 36 [Source:MGI Symbol	ENSMUSG00000044786	protein_coding
1.05555e-29	0.368911	0.649	0.573	1.94453e-25	Treg	Mtdh	0.076	metadherin [Source:MGI Symbol	ENSMUSG00000022255	protein_coding
1.13827e-29	0.273174	0.193	0.106	2.09692e-25	Treg	Nxpe3	0.087	neurexophilin and PC-esterase domain family, member 3 [Source:MGI Symbol	ENSMUSG00000075033	protein_coding
1.68189e-29	0.363412	0.338	0.234	3.09839e-25	Treg	Abhd12	0.104	abhydrolase domain containing 12 [Source:MGI Symbol	ENSMUSG00000032046	protein_coding
1.92401e-29	0.258491	0.181	0.095	3.54441e-25	Treg	Selenom	0.086	selenoprotein M [Source:MGI Symbol	ENSMUSG00000075702	protein_coding
2.58588e-29	0.36857	0.554	0.463	4.76371e-25	Treg	Fam96b	0.091	NA	NA	NA
3.40857e-29	0.378245	0.212	0.123	6.27927e-25	Treg	Cysltr2	0.089	cysteinyl leukotriene receptor 2 [Source:MGI Symbol	ENSMUSG00000033470	protein_coding
3.71232e-29	0.343502	0.714	0.656	6.83883e-25	Treg	Snx3	0.058	sorting nexin 3 [Source:MGI Symbol	ENSMUSG00000019804	protein_coding
5.27451e-29	0.228939	0.123	0.057	9.7167e-25	Treg	Utf1	0.066	undifferentiated embryonic cell transcription factor 1 [Source:MGI Symbol	ENSMUSG00000047751	protein_coding
7.1894e-29	0.431205	0.326	0.225	1.32443e-24	Treg	Slc2a1	0.101	solute carrier family 2 (facilitated glucose transporter), member 1 [Source:MGI Symbol	ENSMUSG00000028645	protein_coding
7.54957e-29	0.414813	0.375	0.269	1.39078e-24	Treg	Sptbn1	0.106	spectrin beta, non-erythrocytic 1 [Source:MGI Symbol	ENSMUSG00000020315	protein_coding
1.11891e-28	0.350001	0.686	0.636	2.06126e-24	Treg	Coro1b	0.05	coronin, actin binding protein 1B [Source:MGI Symbol	ENSMUSG00000024835	protein_coding
1.11891e-28	0.350001	0.686	0.636	2.06126e-24	Treg	Coro1b	0.05	coronin, actin binding protein 1B [Source:MGI Symbol	ENSMUSG00000097771	protein_coding
1.74201e-28	0.299798	0.945	0.942	3.20912e-24	Treg	Aldoa	0.003	aldolase A, fructose-bisphosphate [Source:MGI Symbol	ENSMUSG00000030695	protein_coding
1.74201e-28	0.299798	0.945	0.942	3.20912e-24	Treg	Aldoa	0.003	aldolase A, fructose-bisphosphate [Source:MGI Symbol	ENSMUSG00000114515	protein_coding
2.49617e-28	0.408827	0.379	0.275	4.59844e-24	Treg	Pfkl	0.104	phosphofructokinase, liver, B-type [Source:MGI Symbol	ENSMUSG00000020277	protein_coding
4.24697e-28	0.301371	0.299	0.195	7.82377e-24	Treg	Lxn	0.104	latexin [Source:MGI Symbol	ENSMUSG00000047557	protein_coding
5.5221e-28	0.407434	0.483	0.38	1.01728e-23	Treg	4930523C07Rik	0.103	RIKEN cDNA 4930523C07 gene [Source:MGI Symbol	ENSMUSG00000090394	protein_coding
7.80284e-28	0.299423	0.198	0.113	1.43744e-23	Treg	Slc39a4	0.085	solute carrier family 39 (zinc transporter), member 4 [Source:MGI Symbol	ENSMUSG00000063354	protein_coding
1.42847e-27	0.251393	0.13	0.063	2.63152e-23	Treg	Irs2	0.067	insulin receptor substrate 2 [Source:MGI Symbol	ENSMUSG00000038894	protein_coding
2.83984e-27	0.234397	0.169	0.091	5.23156e-23	Treg	H2-DMa	0.078	histocompatibility 2, class II, locus DMa [Source:MGI Symbol	ENSMUSG00000037649	protein_coding
3.90491e-27	0.235925	0.175	0.095	7.19363e-23	Treg	Etv6	0.08	ets variant 6 [Source:MGI Symbol	ENSMUSG00000030199	protein_coding
3.96808e-27	0.349535	0.54	0.449	7.31e-23	Treg	Nt5c	0.091	5',3'-nucleotidase, cytosolic [Source:MGI Symbol	ENSMUSG00000020736	protein_coding
5.71766e-27	0.418092	0.286	0.19	1.05331e-22	Treg	P4ha1	0.096	procollagen-proline, 2-oxoglutarate 4-dioxygenase (proline 4-hydroxylase), alpha 1 polypeptide [Source:MGI Symbol	ENSMUSG00000019916	protein_coding
5.83769e-27	0.270903	0.907	0.903	1.07542e-22	Treg	Rhoa	0.004	ras homolog family member A [Source:MGI Symbol	ENSMUSG00000007815	protein_coding
7.30067e-27	0.428402	0.59	0.515	1.34493e-22	Treg	Rapgef6	0.075	Rap guanine nucleotide exchange factor (GEF) 6 [Source:MGI Symbol	ENSMUSG00000037533	protein_coding
7.76095e-27	0.337754	0.726	0.686	1.42972e-22	Treg	Aup1	0.04	ancient ubiquitous protein 1 [Source:MGI Symbol	ENSMUSG00000068328	protein_coding
1.2117e-26	0.319405	0.196	0.112	2.2322e-22	Treg	Ephx1	0.084	epoxide hydrolase 1, microsomal [Source:MGI Symbol	ENSMUSG00000038776	protein_coding
1.22602e-26	0.269926	0.847	0.826	2.25857e-22	Treg	Arf1	0.021	ADP-ribosylation factor 1 [Source:MGI Symbol	ENSMUSG00000048076	protein_coding
1.51764e-26	0.233639	0.203	0.116	2.7958e-22	Treg	Furin	0.087	furin (paired basic amino acid cleaving enzyme) [Source:MGI Symbol	ENSMUSG00000030530	protein_coding
1.60725e-26	0.24767	0.904	0.905	2.96087e-22	Treg	H3f3a	-0.001	H3.3 histone A [Source:MGI Symbol	ENSMUSG00000060743	protein_coding
2.02074e-26	0.388878	0.617	0.549	3.7226e-22	Treg	Lrp10	0.068	low-density lipoprotein receptor-related protein 10 [Source:MGI Symbol	ENSMUSG00000022175	protein_coding
4.38807e-26	0.378621	0.376	0.275	8.08371e-22	Treg	Sytl2	0.101	synaptotagmin-like 2 [Source:MGI Symbol	ENSMUSG00000030616	protein_coding
4.83048e-26	0.372349	0.282	0.188	8.89871e-22	Treg	Ncoa7	0.094	nuclear receptor coactivator 7 [Source:MGI Symbol	ENSMUSG00000039697	protein_coding
2.12126e-25	0.484165	0.557	0.466	3.90778e-21	Treg	Kdm2b	0.091	lysine (K)-specific demethylase 2B [Source:MGI Symbol	ENSMUSG00000029475	protein_coding
2.35e-25	0.421895	0.561	0.484	4.32917e-21	Treg	Rab11a	0.077	RAB11A, member RAS oncogene family [Source:MGI Symbol	ENSMUSG00000004771	protein_coding
2.42401e-25	0.204618	0.144	0.075	4.46552e-21	Treg	Adck5	0.069	aarF domain containing kinase 5 [Source:MGI Symbol	ENSMUSG00000022550	protein_coding
3.70202e-25	0.259361	0.111	0.053	6.81986e-21	Treg	Cd80	0.058	CD80 antigen [Source:MGI Symbol	ENSMUSG00000075122	protein_coding
3.83228e-25	0.282258	0.244	0.153	7.05982e-21	Treg	Sytl1	0.091	synaptotagmin-like 1 [Source:MGI Symbol	ENSMUSG00000028860	protein_coding
5.42237e-25	0.250584	0.129	0.064	9.98909e-21	Treg	Myo3b	0.065	myosin IIIB [Source:MGI Symbol	ENSMUSG00000042064	protein_coding
8.39263e-25	0.26846	0.18	0.101	1.54609e-20	Treg	Slc43a2	0.079	solute carrier family 43, member 2 [Source:MGI Symbol	ENSMUSG00000038178	protein_coding
1.6464e-24	0.440642	0.286	0.193	3.033e-20	Treg	Trp53inp1	0.093	transformation related protein 53 inducible nuclear protein 1 [Source:MGI Symbol	ENSMUSG00000028211	protein_coding
2.74528e-24	0.258316	0.899	0.89	5.05736e-20	Treg	Prkar1a	0.009	protein kinase, cAMP dependent regulatory, type I, alpha [Source:MGI Symbol	ENSMUSG00000020612	protein_coding
3.99047e-24	0.329457	0.636	0.558	7.35125e-20	Treg	Lcp2	0.078	lymphocyte cytosolic protein 2 [Source:MGI Symbol	ENSMUSG00000002699	protein_coding
7.53072e-24	0.275689	0.806	0.798	1.38731e-19	Treg	Selenok	0.008	selenoprotein K [Source:MGI Symbol	ENSMUSG00000042682	protein_coding
7.68309e-24	0.421996	0.639	0.562	1.41538e-19	Treg	Cd28	0.077	CD28 antigen [Source:MGI Symbol	ENSMUSG00000026012	protein_coding
7.68309e-24	0.421996	0.639	0.562	1.41538e-19	Treg	Cd28	0.077	CD28 antigen [Source:NCBI gene	ENSMUSG00000102412	protein_coding
7.89253e-24	0.337945	0.302	0.207	1.45396e-19	Treg	Agpat4	0.095	1-acylglycerol-3-phosphate O-acyltransferase 4 (lysophosphatidic acid acyltransferase, delta) [Source:MGI Symbol	ENSMUSG00000023827	protein_coding
8.79395e-24	0.37374	0.559	0.484	1.62002e-19	Treg	Arf6	0.075	ADP-ribosylation factor 6 [Source:MGI Symbol	ENSMUSG00000044147	protein_coding
1.30071e-23	0.297725	0.216	0.133	2.39616e-19	Treg	Alcam	0.083	activated leukocyte cell adhesion molecule [Source:MGI Symbol	ENSMUSG00000022636	protein_coding
1.33589e-23	0.318742	0.239	0.153	2.46097e-19	Treg	Arl5b	0.086	ADP-ribosylation factor-like 5B [Source:MGI Symbol	ENSMUSG00000017418	protein_coding
1.67138e-23	0.287182	0.998	0.999	3.07902e-19	Treg	Actg1	-0.001	actin, gamma, cytoplasmic 1 [Source:MGI Symbol	ENSMUSG00000062825	protein_coding
1.7563e-23	0.278999	0.926	0.938	3.23545e-19	Treg	Ddx5	-0.012	DEAD (Asp-Glu-Ala-Asp) box polypeptide 5 [Source:MGI Symbol	ENSMUSG00000020719	protein_coding
2.39253e-23	0.385191	0.209	0.125	4.40752e-19	Treg	Nrn1	0.084	neuritin 1 [Source:MGI Symbol	ENSMUSG00000039114	protein_coding
2.79278e-23	0.327206	0.486	0.391	5.14485e-19	Treg	Fam104a	0.095	family with sequence similarity 104, member A [Source:MGI Symbol	ENSMUSG00000041629	protein_coding
3.33355e-23	0.305117	0.293	0.199	6.14106e-19	Treg	Gbp2	0.094	guanylate binding protein 2 [Source:MGI Symbol	ENSMUSG00000028270	protein_coding
3.68371e-23	0.2881	0.183	0.106	6.78613e-19	Treg	Bnip3	0.077	BCL2/adenovirus E1B interacting protein 3 [Source:MGI Symbol	ENSMUSG00000078566	protein_coding
4.15167e-23	0.298582	0.6	0.522	7.64821e-19	Treg	Chmp2a	0.078	charged multivesicular body protein 2A [Source:MGI Symbol	ENSMUSG00000033916	protein_coding
7.9286e-23	0.318169	0.254	0.169	1.46061e-18	Treg	Apaf1	0.085	apoptotic peptidase activating factor 1 [Source:MGI Symbol	ENSMUSG00000019979	protein_coding
8.9049e-23	0.395322	0.391	0.296	1.64046e-18	Treg	Rasgrp1	0.095	RAS guanyl releasing protein 1 [Source:MGI Symbol	ENSMUSG00000027347	protein_coding
1.09753e-22	0.375242	0.422	0.335	2.02187e-18	Treg	Sp3	0.087	trans-acting transcription factor 3 [Source:MGI Symbol	ENSMUSG00000027109	protein_coding
1.78841e-22	0.250665	0.128	0.067	3.29462e-18	Treg	Adrb2	0.061	adrenergic receptor, beta 2 [Source:MGI Symbol	ENSMUSG00000045730	protein_coding
3.02262e-22	0.219874	0.151	0.083	5.56827e-18	Treg	Pou2f2	0.068	POU domain, class 2, transcription factor 2 [Source:MGI Symbol	ENSMUSG00000008496	protein_coding
3.08737e-22	0.379553	0.351	0.259	5.68756e-18	Treg	Tecpr1	0.092	tectonin beta-propeller repeat containing 1 [Source:MGI Symbol	ENSMUSG00000066621	protein_coding
3.59594e-22	0.449611	0.38	0.292	6.62443e-18	Treg	Dusp10	0.088	dual specificity phosphatase 10 [Source:MGI Symbol	ENSMUSG00000039384	protein_coding
8.42398e-22	0.275952	0.254	0.17	1.55187e-17	Treg	Dstn	0.084	destrin [Source:MGI Symbol	ENSMUSG00000015932	protein_coding
9.31175e-22	0.307265	0.653	0.582	1.71541e-17	Treg	Ywhab	0.071	tyrosine 3-monooxygenase/tryptophan 5-monooxygenase activation protein, beta polypeptide [Source:MGI Symbol	ENSMUSG00000018326	protein_coding
1.33583e-21	0.282097	0.312	0.22	2.46087e-17	Treg	Med11	0.092	mediator complex subunit 11 [Source:MGI Symbol	ENSMUSG00000018923	protein_coding
1.6071e-21	0.444035	0.687	0.641	2.9606e-17	Treg	Dusp5	0.046	dual specificity phosphatase 5 [Source:MGI Symbol	ENSMUSG00000034765	protein_coding
1.88286e-21	0.203691	0.144	0.079	3.46861e-17	Treg	Hivep3	0.065	human immunodeficiency virus type I enhancer binding protein 3 [Source:MGI Symbol	ENSMUSG00000028634	protein_coding
2.30854e-21	0.244335	0.152	0.085	4.25279e-17	Treg	Mtmr3	0.067	myotubularin related protein 3 [Source:MGI Symbol	ENSMUSG00000034354	protein_coding
2.84035e-21	0.357386	0.403	0.298	5.23248e-17	Treg	Emb	0.105	embigin [Source:MGI Symbol	ENSMUSG00000021728	protein_coding
4.29873e-21	0.407432	0.435	0.352	7.91912e-17	Treg	Xbp1	0.083	X-box binding protein 1 [Source:MGI Symbol	ENSMUSG00000020484	protein_coding
5.63291e-21	0.312651	0.336	0.247	1.03769e-16	Treg	Arhgap4	0.089	Rho GTPase activating protein 4 [Source:MGI Symbol	ENSMUSG00000031389	protein_coding
5.78054e-21	0.277612	0.864	0.858	1.06489e-16	Treg	Edf1	0.006	endothelial differentiation-related factor 1 [Source:MGI Symbol	ENSMUSG00000015092	protein_coding
6.38006e-21	0.394331	0.752	0.721	1.17534e-16	Treg	Peli1	0.031	pellino 1 [Source:MGI Symbol	ENSMUSG00000020134	protein_coding
6.93775e-21	0.337741	0.523	0.448	1.27807e-16	Treg	Camk4	0.075	calcium/calmodulin-dependent protein kinase IV [Source:MGI Symbol	ENSMUSG00000038128	protein_coding
6.97527e-21	0.519453	0.335	0.248	1.28498e-16	Treg	Gm26532	0.087	predicted gene, 26532 [Source:MGI Symbol	ENSMUSG00000097296	lincRNA
7.63076e-21	0.309306	0.33	0.241	1.40574e-16	Treg	Mthfsl	0.089	5, 10-methenyltetrahydrofolate synthetase-like [Source:MGI Symbol	ENSMUSG00000079427	protein_coding
9.76029e-21	0.256484	0.156	0.09	1.79804e-16	Treg	Bmp2k	0.066	BMP2 inducible kinase [Source:MGI Symbol	ENSMUSG00000034663	protein_coding
1.04182e-20	0.207045	0.162	0.093	1.91924e-16	Treg	Ssh1	0.069	slingshot protein phosphatase 1 [Source:MGI Symbol	ENSMUSG00000042121	protein_coding
1.07514e-20	0.275329	0.151	0.087	1.98063e-16	Treg	Mt3	0.064	metallothionein 3 [Source:MGI Symbol	ENSMUSG00000031760	protein_coding
1.10229e-20	0.259063	0.167	0.099	2.03065e-16	Treg	Tasp1	0.068	taspase, threonine aspartase 1 [Source:MGI Symbol	ENSMUSG00000039033	protein_coding
1.24147e-20	0.393077	0.557	0.483	2.28703e-16	Treg	Ap3b1	0.074	adaptor-related protein complex 3, beta 1 subunit [Source:MGI Symbol	ENSMUSG00000021686	protein_coding
1.72396e-20	0.316939	0.303	0.215	3.17587e-16	Treg	Syt11	0.088	synaptotagmin XI [Source:MGI Symbol	ENSMUSG00000068923	protein_coding
1.91348e-20	0.343475	0.442	0.351	3.52502e-16	Treg	Runx2	0.091	runt related transcription factor 2 [Source:MGI Symbol	ENSMUSG00000039153	protein_coding
2.24864e-20	0.277593	0.162	0.095	4.14244e-16	Treg	Ptprs	0.067	protein tyrosine phosphatase, receptor type, S [Source:MGI Symbol	ENSMUSG00000013236	protein_coding
2.82174e-20	0.342703	0.744	0.693	5.1982e-16	Treg	Inpp4b	0.051	inositol polyphosphate-4-phosphatase, type II [Source:MGI Symbol	ENSMUSG00000037940	protein_coding
2.83905e-20	0.286151	0.286	0.2	5.2301e-16	Treg	Stx6	0.086	syntaxin 6 [Source:MGI Symbol	ENSMUSG00000026470	protein_coding
3.67118e-20	0.269645	0.816	0.751	6.76304e-16	Treg	Crem	0.065	cAMP responsive element modulator [Source:MGI Symbol	ENSMUSG00000063889	protein_coding
4.39059e-20	0.234532	0.862	0.866	8.08834e-16	Treg	Sem1	-0.004	SEM1, 26S proteasome complex subunit [Source:MGI Symbol	ENSMUSG00000042541	protein_coding
4.80457e-20	0.244099	0.152	0.087	8.85097e-16	Treg	Abcc1	0.065	ATP-binding cassette, sub-family C (CFTR/MRP), member 1 [Source:MGI Symbol	ENSMUSG00000023088	protein_coding
4.94757e-20	0.326675	0.327	0.242	9.11441e-16	Treg	Tm2d3	0.085	TM2 domain containing 3 [Source:MGI Symbol	ENSMUSG00000078681	protein_coding
5.53672e-20	0.256966	0.892	0.912	1.01997e-15	Treg	Selenow	-0.02	selenoprotein W [Source:MGI Symbol	ENSMUSG00000041571	protein_coding
5.58665e-20	0.309881	0.407	0.318	1.02917e-15	Treg	Eva1b	0.089	eva-1 homolog B (C. elegans) [Source:MGI Symbol	ENSMUSG00000050212	protein_coding
1.6492e-19	0.214814	0.135	0.074	3.03815e-15	Treg	Acss2	0.061	acyl-CoA synthetase short-chain family member 2 [Source:MGI Symbol	ENSMUSG00000027605	protein_coding
1.81871e-19	0.344694	0.776	0.78	3.35042e-15	Treg	Gimap4	-0.004	GTPase, IMAP family member 4 [Source:MGI Symbol	ENSMUSG00000054435	protein_coding
2.74998e-19	0.353476	0.617	0.566	5.066e-15	Treg	Mier1	0.051	MEIR1 treanscription regulator [Source:MGI Symbol	ENSMUSG00000028522	protein_coding
2.83557e-19	0.250712	0.217	0.142	5.22368e-15	Treg	Ctnna1	0.075	catenin (cadherin associated protein), alpha 1 [Source:MGI Symbol	ENSMUSG00000037815	protein_coding
2.90523e-19	0.424527	0.376	0.295	5.35202e-15	Treg	Sytl3	0.081	synaptotagmin-like 3 [Source:MGI Symbol	ENSMUSG00000041831	protein_coding
3.05941e-19	1.10043	0.153	0.09	5.63605e-15	Treg	Trbv1	0.063	T cell receptor beta, variable 1 [Source:MGI Symbol	ENSMUSG00000076461	TR_V_gene
3.46993e-19	0.367013	0.293	0.213	6.39231e-15	Treg	Creb1	0.08	cAMP responsive element binding protein 1 [Source:MGI Symbol	ENSMUSG00000025958	protein_coding
5.91699e-19	0.31597	0.344	0.26	1.09003e-14	Treg	Grb2	0.084	growth factor receptor bound protein 2 [Source:MGI Symbol	ENSMUSG00000059923	protein_coding
6.45761e-19	0.228655	0.144	0.083	1.18962e-14	Treg	Polg	0.061	polymerase (DNA directed), gamma [Source:MGI Symbol	ENSMUSG00000039176	protein_coding
6.63253e-19	0.339588	0.595	0.539	1.22184e-14	Treg	Tmed10	0.056	transmembrane p24 trafficking protein 10 [Source:MGI Symbol	ENSMUSG00000021248	protein_coding
6.87256e-19	0.235163	0.18	0.111	1.26606e-14	Treg	Fbxo11	0.069	F-box protein 11 [Source:MGI Symbol	ENSMUSG00000005371	protein_coding
7.26775e-19	0.2586	0.84	0.842	1.33886e-14	Treg	Gabarap	-0.002	gamma-aminobutyric acid receptor associated protein [Source:MGI Symbol	ENSMUSG00000018567	protein_coding
8.0451e-19	0.356476	0.265	0.185	1.48207e-14	Treg	Tcp11l2	0.08	t-complex 11 (mouse) like 2 [Source:MGI Symbol	ENSMUSG00000020034	protein_coding
1.05177e-18	0.267008	0.257	0.178	1.93757e-14	Treg	Fbxw11	0.079	F-box and WD-40 domain protein 11 [Source:MGI Symbol	ENSMUSG00000020271	protein_coding
1.10523e-18	0.314065	0.652	0.606	2.03605e-14	Treg	Fam49b	0.046	family with sequence similarity 49, member B [Source:MGI Symbol	ENSMUSG00000022378	protein_coding
1.22399e-18	0.28995	0.257	0.179	2.25483e-14	Treg	Ehbp1l1	0.078	EH domain binding protein 1-like 1 [Source:MGI Symbol	ENSMUSG00000024937	protein_coding
1.24191e-18	0.351028	0.619	0.564	2.28785e-14	Treg	Rbpj	0.055	recombination signal binding protein for immunoglobulin kappa J region [Source:MGI Symbol	ENSMUSG00000039191	protein_coding
1.33129e-18	0.350605	0.37	0.293	2.4525e-14	Treg	Pnkd	0.077	paroxysmal nonkinesiogenic dyskinesia [Source:MGI Symbol	ENSMUSG00000026179	protein_coding
1.47212e-18	0.298242	0.701	0.658	2.71195e-14	Treg	D16Ertd472e	0.043	DNA segment, Chr 16, ERATO Doi 472, expressed [Source:MGI Symbol	ENSMUSG00000022864	protein_coding
1.90445e-18	0.380382	0.413	0.335	3.50838e-14	Treg	Bcl2a1b	0.078	B cell leukemia/lymphoma 2 related protein A1b [Source:MGI Symbol	ENSMUSG00000089929	protein_coding
2.27135e-18	0.364512	0.37	0.293	4.18427e-14	Treg	Stap1	0.077	signal transducing adaptor family member 1 [Source:MGI Symbol	ENSMUSG00000029254	protein_coding
2.69144e-18	0.229213	0.178	0.11	4.95818e-14	Treg	Naga	0.068	N-acetyl galactosaminidase, alpha [Source:MGI Symbol	ENSMUSG00000022453	protein_coding
2.78173e-18	0.346265	0.533	0.469	5.1245e-14	Treg	Cast	0.064	calpastatin [Source:MGI Symbol	ENSMUSG00000021585	protein_coding
2.81336e-18	0.256112	0.202	0.131	5.18277e-14	Treg	Med7	0.071	mediator complex subunit 7 [Source:MGI Symbol	ENSMUSG00000020397	protein_coding
2.905e-18	0.326889	0.381	0.297	5.35159e-14	Treg	Ccdc88c	0.084	coiled-coil domain containing 88C [Source:MGI Symbol	ENSMUSG00000021182	protein_coding
2.99168e-18	0.253557	0.168	0.103	5.51128e-14	Treg	Slc25a25	0.065	solute carrier family 25 (mitochondrial carrier, phosphate carrier), member 25 [Source:MGI Symbol	ENSMUSG00000026819	protein_coding
1.01772e-17	0.270859	0.693	0.666	1.87484e-13	Treg	Tbca	0.027	tubulin cofactor A [Source:MGI Symbol	ENSMUSG00000042043	protein_coding
1.51256e-17	0.412906	0.446	0.382	2.78644e-13	Treg	Elovl5	0.064	ELOVL family member 5, elongation of long chain fatty acids (yeast) [Source:MGI Symbol	ENSMUSG00000032349	protein_coding
1.89122e-17	0.246351	0.803	0.806	3.484e-13	Treg	Sri	-0.003	sorcin [Source:MGI Symbol	ENSMUSG00000003161	protein_coding
2.61535e-17	0.260507	0.211	0.141	4.81801e-13	Treg	Lrch3	0.07	leucine-rich repeats and calponin homology (CH) domain containing 3 [Source:MGI Symbol	ENSMUSG00000022801	protein_coding
3.18856e-17	0.311927	0.502	0.435	5.87397e-13	Treg	Jak3	0.067	Janus kinase 3 [Source:MGI Symbol	ENSMUSG00000031805	protein_coding
3.53418e-17	0.34763	0.254	0.179	6.51067e-13	Treg	Cd274	0.075	CD274 antigen [Source:MGI Symbol	ENSMUSG00000016496	protein_coding
3.59136e-17	0.234791	0.814	0.825	6.616e-13	Treg	Tspo	-0.011	translocator protein [Source:MGI Symbol	ENSMUSG00000041736	protein_coding
5.00476e-17	0.285226	0.869	0.862	9.21977e-13	Treg	Cytip	0.007	cytohesin 1 interacting protein [Source:MGI Symbol	ENSMUSG00000026832	protein_coding
5.05382e-17	0.281992	0.847	0.852	9.31015e-13	Treg	Pdia3	-0.005	protein disulfide isomerase associated 3 [Source:MGI Symbol	ENSMUSG00000027248	protein_coding
6.63748e-17	0.202082	0.165	0.102	1.22276e-12	Treg	Cry1	0.063	cryptochrome 1 (photolyase-like) [Source:MGI Symbol	ENSMUSG00000020038	protein_coding
6.64727e-17	0.431918	0.549	0.49	1.22456e-12	Treg	Tsc22d3	0.059	TSC22 domain family, member 3 [Source:MGI Symbol	ENSMUSG00000031431	protein_coding
7.65504e-17	0.297691	0.397	0.32	1.41021e-12	Treg	CAAA01147332.1	0.077	NULL	ENSMUSG00000095742	protein_coding
8.59972e-17	0.203264	0.197	0.127	1.58424e-12	Treg	Cbr1	0.07	carbonyl reductase 1 [Source:MGI Symbol	ENSMUSG00000051483	protein_coding
1.01159e-16	0.371866	0.4	0.312	1.86355e-12	Treg	Gpr183	0.088	G protein-coupled receptor 183 [Source:MGI Symbol	ENSMUSG00000051212	protein_coding
1.07835e-16	0.34368	0.447	0.376	1.98654e-12	Treg	Gimap8	0.071	GTPase, IMAP family member 8 [Source:MGI Symbol	ENSMUSG00000064262	protein_coding
1.08327e-16	0.290833	0.213	0.144	1.99561e-12	Treg	Prdm1	0.069	PR domain containing 1, with ZNF domain [Source:MGI Symbol	ENSMUSG00000038151	protein_coding
1.10749e-16	0.293995	0.707	0.71	2.04022e-12	Treg	Pla2g16	-0.003	NA	NA	NA
1.14103e-16	0.306812	0.338	0.264	2.10201e-12	Treg	Eed	0.074	embryonic ectoderm development [Source:MGI Symbol	ENSMUSG00000030619	protein_coding
1.39311e-16	0.276679	0.293	0.215	2.56639e-12	Treg	Cmtm6	0.078	CKLF-like MARVEL transmembrane domain containing 6 [Source:MGI Symbol	ENSMUSG00000032434	protein_coding
1.91988e-16	0.260665	0.252	0.178	3.53681e-12	Treg	Pitpnm1	0.074	phosphatidylinositol transfer protein, membrane-associated 1 [Source:MGI Symbol	ENSMUSG00000024851	protein_coding
1.91988e-16	0.260665	0.252	0.178	3.53681e-12	Treg	Pitpnm1	0.074	phosphatidylinositol transfer protein, membrane-associated 1 [Source:MGI Symbol	ENSMUSG00000097096	protein_coding
1.95297e-16	0.252631	0.304	0.226	3.59775e-12	Treg	Nadk	0.078	NAD kinase [Source:MGI Symbol	ENSMUSG00000029063	protein_coding
2.07858e-16	0.335929	0.415	0.338	3.82916e-12	Treg	Phf11b	0.077	PHD finger protein 11B [Source:MGI Symbol	ENSMUSG00000091649	protein_coding
2.50563e-16	0.50091	0.521	0.464	4.61587e-12	Treg	Nr4a3	0.057	nuclear receptor subfamily 4, group A, member 3 [Source:MGI Symbol	ENSMUSG00000028341	protein_coding
2.50868e-16	0.285985	0.678	0.646	4.62149e-12	Treg	Ppp1r12a	0.032	protein phosphatase 1, regulatory subunit 12A [Source:MGI Symbol	ENSMUSG00000019907	protein_coding
2.52867e-16	0.232565	0.19	0.125	4.65832e-12	Treg	Casp6	0.065	caspase 6 [Source:MGI Symbol	ENSMUSG00000027997	protein_coding
2.77765e-16	0.326613	0.318	0.243	5.11698e-12	Treg	Pcgf5	0.075	polycomb group ring finger 5 [Source:MGI Symbol	ENSMUSG00000024805	protein_coding
3.16214e-16	0.361893	0.442	0.367	5.8253e-12	Treg	Eea1	0.075	early endosome antigen 1 [Source:MGI Symbol	ENSMUSG00000036499	protein_coding
3.24092e-16	0.285012	0.626	0.557	5.97042e-12	Treg	Nr3c1	0.069	nuclear receptor subfamily 3, group C, member 1 [Source:MGI Symbol	ENSMUSG00000024431	protein_coding
3.42448e-16	0.289634	0.376	0.298	6.30858e-12	Treg	Krcc1	0.078	lysine-rich coiled-coil 1 [Source:MGI Symbol	ENSMUSG00000053012	protein_coding
6.47252e-16	0.242203	0.194	0.13	1.19237e-11	Treg	Ube2e3	0.064	ubiquitin-conjugating enzyme E2E 3 [Source:MGI Symbol	ENSMUSG00000027011	protein_coding
6.85669e-16	0.292566	0.988	0.99	1.26314e-11	Treg	AW112010	-0.002	expressed sequence AW112010 [Source:MGI Symbol	ENSMUSG00000075010	lincRNA
7.16105e-16	0.252444	0.244	0.172	1.31921e-11	Treg	Scyl2	0.072	SCY1-like 2 (S. cerevisiae) [Source:MGI Symbol	ENSMUSG00000069539	protein_coding
7.1774e-16	0.26027	0.256	0.184	1.32222e-11	Treg	Endod1	0.072	endonuclease domain containing 1 [Source:MGI Symbol	ENSMUSG00000037419	protein_coding
8.26988e-16	0.241316	0.299	0.224	1.52348e-11	Treg	Ccs	0.075	copper chaperone for superoxide dismutase [Source:MGI Symbol	ENSMUSG00000034108	protein_coding
9.19316e-16	0.298343	0.561	0.51	1.69356e-11	Treg	Bcap31	0.051	B cell receptor associated protein 31 [Source:MGI Symbol	ENSMUSG00000002015	protein_coding
9.95607e-16	0.211964	0.155	0.097	1.83411e-11	Treg	Piezo1	0.058	piezo-type mechanosensitive ion channel component 1 [Source:MGI Symbol	ENSMUSG00000014444	protein_coding
1.31449e-15	0.267712	0.252	0.179	2.42155e-11	Treg	Satb1	0.073	special AT-rich sequence binding protein 1 [Source:MGI Symbol	ENSMUSG00000023927	protein_coding
1.35919e-15	0.396425	0.393	0.316	2.5039e-11	Treg	Cebpb	0.077	CCAAT/enhancer binding protein (C/EBP), beta [Source:MGI Symbol	ENSMUSG00000056501	protein_coding
1.47621e-15	0.220001	0.226	0.159	2.71948e-11	Treg	Mtx2	0.067	metaxin 2 [Source:MGI Symbol	ENSMUSG00000027099	protein_coding
1.68754e-15	0.394908	0.346	0.275	3.10879e-11	Treg	Faim	0.071	Fas apoptotic inhibitory molecule [Source:MGI Symbol	ENSMUSG00000032463	protein_coding
1.76226e-15	0.270407	0.257	0.186	3.24643e-11	Treg	Rbfa	0.071	ribosome binding factor A [Source:MGI Symbol	ENSMUSG00000024570	protein_coding
2.19764e-15	0.403651	0.527	0.465	4.04849e-11	Treg	Batf	0.062	basic leucine zipper transcription factor, ATF-like [Source:MGI Symbol	ENSMUSG00000034266	protein_coding
2.47138e-15	0.289457	0.408	0.337	4.55278e-11	Treg	Selenot	0.071	selenoprotein T [Source:MGI Symbol	ENSMUSG00000075700	protein_coding
2.48906e-15	0.26481	0.81	0.831	4.58534e-11	Treg	H2-T22	-0.021	histocompatibility 2, T region locus 22 [Source:MGI Symbol	ENSMUSG00000056116	protein_coding
2.58955e-15	0.309694	0.428	0.357	4.77046e-11	Treg	Csrp1	0.071	cysteine and glycine-rich protein 1 [Source:MGI Symbol	ENSMUSG00000026421	protein_coding
2.64211e-15	0.290106	0.276	0.207	4.86729e-11	Treg	B9d2	0.069	B9 protein domain 2 [Source:MGI Symbol	ENSMUSG00000063439	protein_coding
2.71544e-15	0.346768	0.192	0.128	5.00238e-11	Treg	Rhob	0.064	ras homolog family member B [Source:MGI Symbol	ENSMUSG00000054364	protein_coding
3.07696e-15	0.308683	0.454	0.386	5.66838e-11	Treg	Arrdc1	0.068	arrestin domain containing 1 [Source:MGI Symbol	ENSMUSG00000026972	protein_coding
3.46646e-15	0.285574	0.566	0.513	6.38591e-11	Treg	Glmp	0.053	glycosylated lysosomal membrane protein [Source:MGI Symbol	ENSMUSG00000001418	protein_coding
3.76597e-15	0.204017	0.13	0.077	6.93767e-11	Treg	Pag1	0.053	phosphoprotein associated with glycosphingolipid microdomains 1 [Source:MGI Symbol	ENSMUSG00000027508	protein_coding
5.40766e-15	0.252851	0.714	0.674	9.962e-11	Treg	Park7	0.04	Parkinson disease (autosomal recessive, early onset) 7 [Source:MGI Symbol	ENSMUSG00000028964	protein_coding
5.53354e-15	0.294865	0.293	0.222	1.01939e-10	Treg	Ash1l	0.071	ASH1 like histone lysine methyltransferase [Source:MGI Symbol	ENSMUSG00000028053	protein_coding
7.18133e-15	0.321759	0.612	0.576	1.32295e-10	Treg	Rac1	0.036	Rac family small GTPase 1 [Source:MGI Symbol	ENSMUSG00000001847	protein_coding
1.01133e-14	0.304773	0.622	0.583	1.86306e-10	Treg	Glud1	0.039	glutamate dehydrogenase 1 [Source:MGI Symbol	ENSMUSG00000021794	protein_coding
1.13165e-14	0.242082	0.256	0.186	2.08473e-10	Treg	Coro7	0.07	coronin 7 [Source:MGI Symbol	ENSMUSG00000039637	protein_coding
1.27087e-14	0.243929	0.234	0.166	2.34119e-10	Treg	Prkcd	0.068	protein kinase C, delta [Source:MGI Symbol	ENSMUSG00000021948	protein_coding
1.58966e-14	0.262096	0.31	0.236	2.92847e-10	Treg	Ube2f	0.074	ubiquitin-conjugating enzyme E2F (putative) [Source:MGI Symbol	ENSMUSG00000034343	protein_coding
1.64119e-14	0.304031	0.615	0.567	3.0234e-10	Treg	Gimap6	0.048	GTPase, IMAP family member 6 [Source:MGI Symbol	ENSMUSG00000047867	protein_coding
2.30608e-14	0.283241	0.375	0.305	4.24827e-10	Treg	Bcl10	0.07	B cell leukemia/lymphoma 10 [Source:MGI Symbol	ENSMUSG00000028191	protein_coding
2.47097e-14	0.29015	0.435	0.37	4.55201e-10	Treg	Rab5a	0.065	RAB5A, member RAS oncogene family [Source:MGI Symbol	ENSMUSG00000017831	protein_coding
2.72187e-14	0.215246	0.166	0.108	5.01423e-10	Treg	Arl13b	0.058	ADP-ribosylation factor-like 13B [Source:MGI Symbol	ENSMUSG00000022911	protein_coding
5.08889e-14	0.31729	0.368	0.299	9.37476e-10	Treg	Glul	0.069	glutamate-ammonia ligase (glutamine synthetase) [Source:MGI Symbol	ENSMUSG00000026473	protein_coding
5.61585e-14	0.218454	0.804	0.789	1.03455e-09	Treg	Reep5	0.015	receptor accessory protein 5 [Source:MGI Symbol	ENSMUSG00000005873	protein_coding
7.24791e-14	0.240045	0.698	0.669	1.33521e-09	Treg	Ywhae	0.029	tyrosine 3-monooxygenase/tryptophan 5-monooxygenase activation protein, epsilon polypeptide [Source:MGI Symbol	ENSMUSG00000020849	protein_coding
8.84413e-14	0.347548	0.377	0.304	1.62926e-09	Treg	Ly75	0.073	lymphocyte antigen 75 [Source:MGI Symbol	ENSMUSG00000026980	protein_coding
1.02e-13	0.34724	0.47	0.413	1.87904e-09	Treg	Impa2	0.057	inositol (myo)-1(or 4)-monophosphatase 2 [Source:MGI Symbol	ENSMUSG00000024525	protein_coding
1.25851e-13	0.240883	0.115	0.068	2.31843e-09	Treg	Epcam	0.047	epithelial cell adhesion molecule [Source:MGI Symbol	ENSMUSG00000045394	protein_coding
1.27074e-13	0.358851	0.239	0.179	2.34095e-09	Treg	Tex30	0.06	testis expressed 30 [Source:MGI Symbol	ENSMUSG00000026049	protein_coding
1.39247e-13	0.214558	0.193	0.132	2.56521e-09	Treg	Sbno2	0.061	strawberry notch 2 [Source:MGI Symbol	ENSMUSG00000035673	protein_coding
1.61764e-13	0.334695	0.404	0.336	2.98001e-09	Treg	AU020206	0.068	expressed sequence AU020206 [Source:MGI Symbol	ENSMUSG00000097415	lincRNA
1.64242e-13	0.246561	0.331	0.261	3.02566e-09	Treg	Trpv2	0.07	transient receptor potential cation channel, subfamily V, member 2 [Source:MGI Symbol	ENSMUSG00000018507	protein_coding
1.97798e-13	0.252534	0.239	0.176	3.64383e-09	Treg	Dok1	0.063	docking protein 1 [Source:MGI Symbol	ENSMUSG00000068335	protein_coding
2.76158e-13	0.254311	0.706	0.678	5.08738e-09	Treg	Arhgef1	0.028	Rho guanine nucleotide exchange factor (GEF) 1 [Source:MGI Symbol	ENSMUSG00000040940	protein_coding
2.79205e-13	0.324564	0.54	0.5	5.14351e-09	Treg	Rheb	0.04	Ras homolog enriched in brain [Source:MGI Symbol	ENSMUSG00000028945	protein_coding
3.01159e-13	0.268583	0.731	0.727	5.54795e-09	Treg	Krtcap2	0.004	keratinocyte associated protein 2 [Source:MGI Symbol	ENSMUSG00000042747	protein_coding
3.18175e-13	0.252439	0.229	0.166	5.86142e-09	Treg	Mllt6	0.063	myeloid/lymphoid or mixed-lineage leukemia	ENSMUSG00000038437	protein_coding
4.24198e-13	0.203163	0.167	0.112	7.81457e-09	Treg	Fbxl3	0.055	F-box and leucine-rich repeat protein 3 [Source:MGI Symbol	ENSMUSG00000022124	protein_coding
4.55886e-13	0.244217	0.226	0.161	8.39834e-09	Treg	Kdm5b	0.065	lysine (K)-specific demethylase 5B [Source:MGI Symbol	ENSMUSG00000042207	protein_coding
5.74605e-13	0.241619	0.259	0.195	1.05854e-08	Treg	Yaf2	0.064	YY1 associated factor 2 [Source:MGI Symbol	ENSMUSG00000022634	protein_coding
6.66871e-13	0.494912	0.437	0.367	1.22851e-08	Treg	Ccrl2	0.07	chemokine (C-C motif) receptor-like 2 [Source:MGI Symbol	ENSMUSG00000043953	protein_coding
7.40743e-13	0.216991	0.232	0.169	1.3646e-08	Treg	Zcchc9	0.063	zinc finger, CCHC domain containing 9 [Source:MGI Symbol	ENSMUSG00000021621	protein_coding
8.18602e-13	0.265538	0.634	0.583	1.50803e-08	Treg	Tpi1	0.051	triosephosphate isomerase 1 [Source:MGI Symbol	ENSMUSG00000023456	protein_coding
9.07353e-13	0.438446	0.486	0.436	1.67153e-08	Treg	Serpina3g	0.05	serine (or cysteine) peptidase inhibitor, clade A, member 3G [Source:MGI Symbol	ENSMUSG00000041481	protein_coding
1.03143e-12	0.319613	0.625	0.585	1.90009e-08	Treg	Rabgap1l	0.04	RAB GTPase activating protein 1-like [Source:MGI Symbol	ENSMUSG00000026721	protein_coding
1.21734e-12	0.264683	0.216	0.158	2.24258e-08	Treg	Dapp1	0.058	dual adaptor for phosphotyrosine and 3-phosphoinositides 1 [Source:MGI Symbol	ENSMUSG00000028159	protein_coding
1.447e-12	0.318928	0.511	0.46	2.66567e-08	Treg	Slc38a2	0.051	solute carrier family 38, member 2 [Source:MGI Symbol	ENSMUSG00000022462	protein_coding
1.45042e-12	0.272125	0.632	0.619	2.67196e-08	Treg	Mrpl33	0.013	mitochondrial ribosomal protein L33 [Source:MGI Symbol	ENSMUSG00000106918	protein_coding
1.50869e-12	0.716117	0.209	0.149	2.77931e-08	Treg	Fos	0.06	FBJ osteosarcoma oncogene [Source:MGI Symbol	ENSMUSG00000021250	protein_coding
1.63632e-12	0.211163	0.756	0.768	3.01443e-08	Treg	Abracl	-0.012	ABRA C-terminal like [Source:MGI Symbol	ENSMUSG00000078453	protein_coding
2.04149e-12	0.265671	0.319	0.256	3.76084e-08	Treg	Leprot	0.063	leptin receptor overlapping transcript [Source:MGI Symbol	ENSMUSG00000035212	protein_coding
2.06578e-12	0.286971	0.332	0.264	3.80559e-08	Treg	Aff4	0.068	AF4/FMR2 family, member 4 [Source:MGI Symbol	ENSMUSG00000049470	protein_coding
2.17226e-12	0.20415	0.293	0.224	4.00173e-08	Treg	Phyh	0.069	phytanoyl-CoA hydroxylase [Source:MGI Symbol	ENSMUSG00000026664	protein_coding
2.30787e-12	0.263316	0.625	0.6	4.25155e-08	Treg	H13	0.025	histocompatibility 13 [Source:MGI Symbol	ENSMUSG00000019188	protein_coding
2.36723e-12	0.294207	0.498	0.445	4.36091e-08	Treg	Serinc1	0.053	serine incorporator 1 [Source:MGI Symbol	ENSMUSG00000019877	protein_coding
2.78779e-12	0.265436	0.352	0.288	5.13567e-08	Treg	Pon2	0.064	paraoxonase 2 [Source:MGI Symbol	ENSMUSG00000032667	protein_coding
3.69794e-12	0.31121	0.186	0.129	6.81234e-08	Treg	Igfbp7	0.057	insulin-like growth factor binding protein 7 [Source:MGI Symbol	ENSMUSG00000036256	protein_coding
4.44367e-12	0.254339	0.694	0.679	8.18613e-08	Treg	Bsg	0.015	basigin [Source:MGI Symbol	ENSMUSG00000023175	protein_coding
4.55774e-12	0.284768	0.6	0.558	8.39627e-08	Treg	H2-Q6	0.042	histocompatibility 2, Q region locus 6 [Source:MGI Symbol	ENSMUSG00000073409	protein_coding
5.79919e-12	0.307793	0.417	0.357	1.06833e-07	Treg	Sik1	0.06	salt inducible kinase 1 [Source:MGI Symbol	ENSMUSG00000024042	protein_coding
5.92202e-12	0.273204	0.522	0.476	1.09095e-07	Treg	Slc50a1	0.046	solute carrier family 50 (sugar transporter), member 1 [Source:MGI Symbol	ENSMUSG00000027953	protein_coding
7.18315e-12	0.240516	0.216	0.16	1.32328e-07	Treg	Nol10	0.056	nucleolar protein 10 [Source:MGI Symbol	ENSMUSG00000061458	protein_coding
8.42339e-12	0.227995	0.37	0.306	1.55176e-07	Treg	Mrpl14	0.064	mitochondrial ribosomal protein L14 [Source:MGI Symbol	ENSMUSG00000023939	protein_coding
8.74865e-12	0.247302	0.362	0.295	1.61168e-07	Treg	Rsf1	0.067	remodeling and spacing factor 1 [Source:MGI Symbol	ENSMUSG00000035623	protein_coding
8.82313e-12	0.245179	0.16	0.11	1.6254e-07	Treg	Fem1b	0.05	fem 1 homolog b [Source:MGI Symbol	ENSMUSG00000032244	protein_coding
1.13037e-11	0.284554	0.391	0.33	2.08236e-07	Treg	Dgka	0.061	diacylglycerol kinase, alpha [Source:MGI Symbol	ENSMUSG00000025357	protein_coding
1.14572e-11	0.251357	0.313	0.25	2.11064e-07	Treg	Ggh	0.063	gamma-glutamyl hydrolase [Source:MGI Symbol	ENSMUSG00000073987	protein_coding
1.17206e-11	0.220806	0.803	0.807	2.15916e-07	Treg	Psmb9	-0.004	proteasome (prosome, macropain) subunit, beta type 9 (large multifunctional peptidase 2) [Source:MGI Symbol	ENSMUSG00000096727	protein_coding
1.17964e-11	0.256447	0.332	0.268	2.17314e-07	Treg	Phc3	0.064	polyhomeotic 3 [Source:MGI Symbol	ENSMUSG00000037652	protein_coding
1.64337e-11	0.225994	0.207	0.152	3.02741e-07	Treg	Stn1	0.055	STN1, CST complex subunit [Source:MGI Symbol	ENSMUSG00000042694	protein_coding
1.75996e-11	0.265647	0.409	0.357	3.2422e-07	Treg	Sh3bgrl	0.052	SH3-binding domain glutamic acid-rich protein like [Source:MGI Symbol	ENSMUSG00000031246	protein_coding
1.91713e-11	0.302869	0.391	0.336	3.53174e-07	Treg	Lrrc8c	0.055	leucine rich repeat containing 8 family, member C [Source:MGI Symbol	ENSMUSG00000054720	protein_coding
2.01568e-11	0.232161	0.166	0.116	3.71328e-07	Treg	Gphn	0.05	gephyrin [Source:MGI Symbol	ENSMUSG00000047454	protein_coding
2.16586e-11	0.28875	0.29	0.235	3.98995e-07	Treg	Yif1b	0.055	Yip1 interacting factor homolog B (S. cerevisiae) [Source:MGI Symbol	ENSMUSG00000030588	protein_coding
2.29594e-11	0.210727	0.55	0.494	4.22959e-07	Treg	Wasf2	0.056	WAS protein family, member 2 [Source:MGI Symbol	ENSMUSG00000028868	protein_coding
2.79029e-11	0.264802	0.311	0.25	5.14028e-07	Treg	Nfat5	0.061	nuclear factor of activated T cells 5 [Source:MGI Symbol	ENSMUSG00000003847	protein_coding
3.17414e-11	0.249631	0.403	0.346	5.84739e-07	Treg	Adprh	0.057	ADP-ribosylarginine hydrolase [Source:MGI Symbol	ENSMUSG00000002844	protein_coding
3.93817e-11	0.327734	0.353	0.294	7.2549e-07	Treg	Aebp2	0.059	AE binding protein 2 [Source:MGI Symbol	ENSMUSG00000030232	protein_coding
4.58783e-11	0.21183	0.269	0.208	8.45169e-07	Treg	Acadvl	0.061	acyl-Coenzyme A dehydrogenase, very long chain [Source:MGI Symbol	ENSMUSG00000018574	protein_coding
4.76463e-11	0.344075	0.568	0.558	8.7774e-07	Treg	Calr	0.01	calreticulin [Source:MGI Symbol	ENSMUSG00000003814	protein_coding
7.29831e-11	0.297743	0.38	0.324	1.34449e-06	Treg	Edem1	0.056	ER degradation enhancer, mannosidase alpha-like 1 [Source:MGI Symbol	ENSMUSG00000030104	protein_coding
7.70364e-11	0.247378	0.509	0.467	1.41917e-06	Treg	Ergic3	0.042	ERGIC and golgi 3 [Source:MGI Symbol	ENSMUSG00000005881	protein_coding
8.17119e-11	0.279317	0.412	0.361	1.5053e-06	Treg	Abi1	0.051	abl-interactor 1 [Source:MGI Symbol	ENSMUSG00000058835	protein_coding
9.91307e-11	0.204583	0.707	0.703	1.82619e-06	Treg	S100a13	0.004	S100 calcium binding protein A13 [Source:MGI Symbol	ENSMUSG00000042312	protein_coding
1.08028e-10	0.240621	0.325	0.265	1.9901e-06	Treg	Tspan31	0.06	tetraspanin 31 [Source:MGI Symbol	ENSMUSG00000006736	protein_coding
1.10074e-10	0.207888	0.185	0.133	2.02778e-06	Treg	Ubxn7	0.052	UBX domain protein 7 [Source:MGI Symbol	ENSMUSG00000053774	protein_coding
1.43741e-10	0.251791	0.557	0.521	2.648e-06	Treg	Smpdl3a	0.036	sphingomyelin phosphodiesterase, acid-like 3A [Source:MGI Symbol	ENSMUSG00000019872	protein_coding
1.99031e-10	0.254119	0.612	0.589	3.66655e-06	Treg	Dock2	0.023	dedicator of cyto-kinesis 2 [Source:MGI Symbol	ENSMUSG00000020143	protein_coding
2.23269e-10	0.228733	0.687	0.683	4.11306e-06	Treg	Atox1	0.004	antioxidant 1 copper chaperone [Source:MGI Symbol	ENSMUSG00000018585	protein_coding
2.45339e-10	0.231665	0.219	0.165	4.51964e-06	Treg	Arl4c	0.054	ADP-ribosylation factor-like 4C [Source:MGI Symbol	ENSMUSG00000049866	protein_coding
2.50004e-10	0.219903	0.195	0.143	4.60557e-06	Treg	Lysmd3	0.052	LysM, putative peptidoglycan-binding, domain containing 3 [Source:MGI Symbol	ENSMUSG00000035840	protein_coding
2.86467e-10	0.222147	0.224	0.169	5.27729e-06	Treg	Brap	0.055	BRCA1 associated protein [Source:MGI Symbol	ENSMUSG00000029458	protein_coding
3.97156e-10	0.224003	0.532	0.489	7.3164e-06	Treg	Rnh1	0.043	ribonuclease/angiogenin inhibitor 1 [Source:MGI Symbol	ENSMUSG00000038650	protein_coding
4.87232e-10	0.216514	0.252	0.198	8.97579e-06	Treg	Alkbh6	0.054	alkB homolog 6 [Source:MGI Symbol	ENSMUSG00000042831	protein_coding
5.70808e-10	0.252346	0.449	0.405	1.05154e-05	Treg	Denr	0.044	density-regulated protein [Source:MGI Symbol	ENSMUSG00000023106	protein_coding
5.71105e-10	0.277077	0.328	0.273	1.05209e-05	Treg	Adipor2	0.055	adiponectin receptor 2 [Source:MGI Symbol	ENSMUSG00000030168	protein_coding
6.14319e-10	0.290671	0.538	0.498	1.1317e-05	Treg	Ppp1r16b	0.04	protein phosphatase 1, regulatory subunit 16B [Source:MGI Symbol	ENSMUSG00000037754	protein_coding
7.10391e-10	0.231868	0.302	0.247	1.30868e-05	Treg	Spr	0.055	sepiapterin reductase [Source:MGI Symbol	ENSMUSG00000033735	protein_coding
7.71549e-10	0.225175	0.344	0.287	1.42135e-05	Treg	Cib1	0.057	calcium and integrin binding 1 (calmyrin) [Source:MGI Symbol	ENSMUSG00000030538	protein_coding
8.04257e-10	0.288256	0.352	0.294	1.4816e-05	Treg	Itpr1	0.058	inositol 1,4,5-trisphosphate receptor 1 [Source:MGI Symbol	ENSMUSG00000030102	protein_coding
8.37178e-10	0.232732	0.194	0.145	1.54225e-05	Treg	Supt3	0.049	SPT3, SAGA and STAGA complex component [Source:MGI Symbol	ENSMUSG00000038954	protein_coding
9.09761e-10	0.208255	0.203	0.151	1.67596e-05	Treg	Znrf1	0.052	zinc and ring finger 1 [Source:MGI Symbol	ENSMUSG00000033545	protein_coding
9.34245e-10	0.202748	0.186	0.137	1.72107e-05	Treg	Lactb	0.049	lactamase, beta [Source:MGI Symbol	ENSMUSG00000032370	protein_coding
1.4577e-09	0.200038	0.247	0.193	2.68537e-05	Treg	Rnpep	0.054	arginyl aminopeptidase (aminopeptidase B) [Source:MGI Symbol	ENSMUSG00000041926	protein_coding
1.69233e-09	0.232516	0.555	0.522	3.11761e-05	Treg	Sdcbp	0.033	syndecan binding protein [Source:MGI Symbol	ENSMUSG00000028249	protein_coding
2.36258e-09	0.215739	0.724	0.724	4.35234e-05	Treg	Cd247	0	CD247 antigen [Source:MGI Symbol	ENSMUSG00000005763	protein_coding
2.45327e-09	0.259901	0.282	0.23	4.51941e-05	Treg	Fam169b	0.052	family with sequence similarity 169, member B [Source:MGI Symbol	ENSMUSG00000074071	protein_coding
2.57608e-09	0.249596	0.364	0.31	4.74566e-05	Treg	Msi2	0.054	musashi RNA-binding protein 2 [Source:MGI Symbol	ENSMUSG00000069769	protein_coding
2.79719e-09	0.241551	0.478	0.437	5.15298e-05	Treg	Ppdpf	0.041	pancreatic progenitor cell differentiation and proliferation factor [Source:MGI Symbol	ENSMUSG00000016344	protein_coding
3.16991e-09	0.230128	0.563	0.526	5.83961e-05	Treg	Ubxn4	0.037	UBX domain protein 4 [Source:MGI Symbol	ENSMUSG00000026353	protein_coding
3.47659e-09	0.225788	0.291	0.237	6.40458e-05	Treg	Cnih4	0.054	cornichon family AMPA receptor auxiliary protein 4 [Source:MGI Symbol	ENSMUSG00000062169	protein_coding
3.57623e-09	0.232116	0.527	0.487	6.58812e-05	Treg	Mndal	0.04	myeloid nuclear differentiation antigen like [Source:MGI Symbol	ENSMUSG00000090272	protein_coding
3.65785e-09	0.203235	0.28	0.226	6.73849e-05	Treg	Gba	0.054	glucosidase, beta, acid [Source:MGI Symbol	ENSMUSG00000028048	protein_coding
3.7633e-09	0.277168	0.362	0.307	6.93275e-05	Treg	Havcr2	0.055	hepatitis A virus cellular receptor 2 [Source:MGI Symbol	ENSMUSG00000020399	protein_coding
4.14324e-09	0.263074	0.468	0.428	7.63268e-05	Treg	Rab8b	0.04	RAB8B, member RAS oncogene family [Source:MGI Symbol	ENSMUSG00000036943	protein_coding
4.22546e-09	0.253036	0.435	0.388	7.78414e-05	Treg	Inpp5d	0.047	inositol polyphosphate-5-phosphatase D [Source:MGI Symbol	ENSMUSG00000026288	protein_coding
6.27941e-09	0.305347	0.271	0.22	0.000115679	Treg	Plk3	0.051	polo like kinase 3 [Source:MGI Symbol	ENSMUSG00000028680	protein_coding
6.31941e-09	0.277006	0.569	0.545	0.000116416	Treg	Ciapin1	0.024	cytokine induced apoptosis inhibitor 1 [Source:MGI Symbol	ENSMUSG00000031781	protein_coding
6.32749e-09	0.234059	0.32	0.269	0.000116565	Treg	Capn2	0.051	calpain 2 [Source:MGI Symbol	ENSMUSG00000026509	protein_coding
6.84283e-09	0.254126	0.42	0.373	0.000126059	Treg	Zmiz1	0.047	zinc finger, MIZ-type containing 1 [Source:MGI Symbol	ENSMUSG00000007817	protein_coding
7.60331e-09	0.247218	0.297	0.243	0.000140068	Treg	Itpr2	0.054	inositol 1,4,5-triphosphate receptor 2 [Source:MGI Symbol	ENSMUSG00000030287	protein_coding
1.00733e-08	0.205314	0.258	0.208	0.00018557	Treg	Hadh	0.05	hydroxyacyl-Coenzyme A dehydrogenase [Source:MGI Symbol	ENSMUSG00000027984	protein_coding
1.24181e-08	0.233119	0.333	0.282	0.000228766	Treg	Cbl	0.051	Casitas B-lineage lymphoma [Source:MGI Symbol	ENSMUSG00000034342	protein_coding
1.35745e-08	0.261766	0.468	0.432	0.00025007	Treg	Degs1	0.036	delta(4)-desaturase, sphingolipid 1 [Source:MGI Symbol	ENSMUSG00000038633	protein_coding
2.21581e-08	0.219253	0.304	0.254	0.000408196	Treg	Mbd2	0.05	methyl-CpG binding domain protein 2 [Source:MGI Symbol	ENSMUSG00000024513	protein_coding
2.74111e-08	0.280798	0.379	0.335	0.000504967	Treg	Sertad1	0.044	SERTA domain containing 1 [Source:MGI Symbol	ENSMUSG00000008384	protein_coding
3.01822e-08	0.220942	0.64	0.636	0.000556016	Treg	Ifi27	0.004	interferon, alpha-inducible protein 27 [Source:MGI Symbol	ENSMUSG00000064215	protein_coding
3.0336e-08	0.510438	0.544	0.526	0.00055885	Treg	Dbi	0.018	diazepam binding inhibitor [Source:MGI Symbol	ENSMUSG00000026385	protein_coding
3.28255e-08	0.247242	0.354	0.309	0.000604712	Treg	Tpd52l2	0.045	tumor protein D52-like 2 [Source:MGI Symbol	ENSMUSG00000000827	protein_coding
3.41924e-08	0.282058	0.477	0.449	0.000629892	Treg	Crlf3	0.028	cytokine receptor-like factor 3 [Source:MGI Symbol	ENSMUSG00000017561	protein_coding
3.51388e-08	0.222909	0.245	0.198	0.000647326	Treg	Pvrig	0.047	poliovirus receptor related immunoglobulin domain containing [Source:MGI Symbol	ENSMUSG00000109713	protein_coding
3.8787e-08	0.471399	0.379	0.33	0.000714533	Treg	Isg15	0.049	ISG15 ubiquitin-like modifier [Source:MGI Symbol	ENSMUSG00000035692	protein_coding
4.77678e-08	0.235226	0.42	0.381	0.000879978	Treg	Rad23b	0.039	RAD23 homolog B, nucleotide excision repair protein [Source:MGI Symbol	ENSMUSG00000028426	protein_coding
5.87805e-08	0.249391	0.436	0.397	0.00108285	Treg	Vamp4	0.039	vesicle-associated membrane protein 4 [Source:MGI Symbol	ENSMUSG00000026696	protein_coding
6.3226e-08	0.210859	0.699	0.679	0.00116475	Treg	Ywhah	0.02	tyrosine 3-monooxygenase/tryptophan 5-monooxygenase activation protein, eta polypeptide [Source:MGI Symbol	ENSMUSG00000018965	protein_coding
6.96692e-08	0.232212	0.512	0.488	0.00128345	Treg	Txndc17	0.024	thioredoxin domain containing 17 [Source:MGI Symbol	ENSMUSG00000020803	protein_coding
7.35129e-08	0.214891	0.32	0.273	0.00135425	Treg	Pex16	0.047	peroxisomal biogenesis factor 16 [Source:MGI Symbol	ENSMUSG00000027222	protein_coding
8.63926e-08	0.227982	0.416	0.374	0.00159152	Treg	Hcfc1r1	0.042	host cell factor C1 regulator 1 (XPO1-dependent) [Source:MGI Symbol	ENSMUSG00000023904	protein_coding
8.84737e-08	0.206279	0.364	0.316	0.00162986	Treg	Cdipt	0.048	CDP-diacylglycerol--inositol 3-phosphatidyltransferase (phosphatidylinositol synthase) [Source:MGI Symbol	ENSMUSG00000030682	protein_coding
8.8818e-08	0.217317	0.259	0.211	0.00163621	Treg	Rest	0.048	RE1-silencing transcription factor [Source:MGI Symbol	ENSMUSG00000029249	protein_coding
8.8838e-08	0.249501	0.482	0.446	0.00163657	Treg	Ythdc1	0.036	YTH domain containing 1 [Source:MGI Symbol	ENSMUSG00000035851	protein_coding
1.05262e-07	0.203639	0.308	0.259	0.00193914	Treg	Pqlc3	0.049	PQ loop repeat containing [Source:MGI Symbol	ENSMUSG00000045679	protein_coding
1.26959e-07	0.278728	0.276	0.232	0.00233884	Treg	Gm45716	0.044	predicted gene 45716 [Source:MGI Symbol	ENSMUSG00000110344	protein_coding
1.47613e-07	0.317629	0.145	0.107	0.00271933	Treg	Mt2	0.038	metallothionein 2 [Source:MGI Symbol	ENSMUSG00000031762	protein_coding
1.58201e-07	0.211971	0.256	0.213	0.00291438	Treg	Naa10	0.043	N(alpha)-acetyltransferase 10, NatA catalytic subunit [Source:MGI Symbol	ENSMUSG00000031388	protein_coding
1.66489e-07	0.22741	0.344	0.298	0.00306707	Treg	Zfp148	0.046	zinc finger protein 148 [Source:MGI Symbol	ENSMUSG00000022811	protein_coding
1.69815e-07	0.233224	0.345	0.297	0.00312832	Treg	Zbp1	0.048	Z-DNA binding protein 1 [Source:MGI Symbol	ENSMUSG00000027514	protein_coding
2.03175e-07	0.295492	0.638	0.636	0.00374289	Treg	Gimap7	0.002	GTPase, IMAP family member 7 [Source:MGI Symbol	ENSMUSG00000043931	protein_coding
2.69251e-07	0.225026	0.204	0.161	0.00496014	Treg	Ski	0.043	ski sarcoma viral oncogene homolog (avian) [Source:MGI Symbol	ENSMUSG00000029050	protein_coding
2.8272e-07	0.203389	0.293	0.249	0.00520827	Treg	Wwp2	0.044	WW domain containing E3 ubiquitin protein ligase 2 [Source:MGI Symbol	ENSMUSG00000031930	protein_coding
2.85451e-07	0.200142	0.201	0.158	0.00525858	Treg	Dhx40	0.043	DEAH (Asp-Glu-Ala-His) box polypeptide 40 [Source:MGI Symbol	ENSMUSG00000018425	protein_coding
3.8741e-07	0.206642	0.366	0.321	0.00713687	Treg	Gabpb1	0.045	GA repeat binding protein, beta 1 [Source:MGI Symbol	ENSMUSG00000027361	protein_coding
4.42768e-07	0.246977	0.396	0.354	0.00815668	Treg	Madd	0.042	MAP-kinase activating death domain [Source:MGI Symbol	ENSMUSG00000040687	protein_coding
5.04729e-07	0.385225	0.477	0.453	0.00929812	Treg	Socs1	0.024	suppressor of cytokine signaling 1 [Source:MGI Symbol	ENSMUSG00000038037	protein_coding
5.85252e-07	0.279517	0.233	0.193	0.0107815	Treg	Arl14ep	0.04	ADP-ribosylation factor-like 14 effector protein [Source:MGI Symbol	ENSMUSG00000027122	protein_coding
6.44724e-07	0.252749	0.285	0.239	0.0118771	Treg	Ssh2	0.046	slingshot protein phosphatase 2 [Source:MGI Symbol	ENSMUSG00000037926	protein_coding
6.80323e-07	0.222206	0.291	0.248	0.0125329	Treg	Sh2b1	0.043	SH2B adaptor protein 1 [Source:MGI Symbol	ENSMUSG00000030733	protein_coding
7.05535e-07	0.256951	0.688	0.704	0.0129974	Treg	Elf1	-0.016	E74-like factor 1 [Source:MGI Symbol	ENSMUSG00000036461	protein_coding
7.41677e-07	0.211246	0.388	0.348	0.0136632	Treg	Sod2	0.04	superoxide dismutase 2, mitochondrial [Source:MGI Symbol	ENSMUSG00000006818	protein_coding
9.09987e-07	0.224352	0.658	0.665	0.0167638	Treg	Gimap1	-0.007	GTPase, IMAP family member 1 [Source:MGI Symbol	ENSMUSG00000090019	protein_coding
9.34501e-07	0.226308	0.289	0.248	0.0172154	Treg	Golgb1	0.041	golgi autoantigen, golgin subfamily b, macrogolgin 1 [Source:MGI Symbol	ENSMUSG00000034243	protein_coding
9.69145e-07	0.210114	0.281	0.236	0.0178536	Treg	Irf9	0.045	interferon regulatory factor 9 [Source:MGI Symbol	ENSMUSG00000002325	protein_coding
1.0487e-06	0.253233	0.321	0.281	0.0193191	Treg	Gbp4	0.04	guanylate binding protein 4 [Source:MGI Symbol	ENSMUSG00000079363	protein_coding
1.12837e-06	0.23427	0.573	0.547	0.0207869	Treg	Clk1	0.026	CDC-like kinase 1 [Source:MGI Symbol	ENSMUSG00000026034	protein_coding
1.68217e-06	0.230283	0.201	0.164	0.0309889	Treg	Clic4	0.037	chloride intracellular channel 4 (mitochondrial) [Source:MGI Symbol	ENSMUSG00000037242	protein_coding
1.91812e-06	0.227073	0.408	0.37	0.0353356	Treg	Aplp2	0.038	amyloid beta (A4) precursor-like protein 2 [Source:MGI Symbol	ENSMUSG00000031996	protein_coding
2.26832e-06	0.211592	0.589	0.567	0.0417869	Treg	Tpp2	0.022	tripeptidyl peptidase II [Source:MGI Symbol	ENSMUSG00000041763	protein_coding
2.54228e-06	0.229718	0.443	0.405	0.046834	Treg	Isy1	0.038	ISY1 splicing factor homolog [Source:MGI Symbol	ENSMUSG00000030056	protein_coding
2.80538e-06	0.215062	0.49	0.459	0.0516807	Treg	Tsc22d4	0.031	TSC22 domain family, member 4 [Source:MGI Symbol	ENSMUSG00000029723	protein_coding
3.36595e-06	0.372334	0.157	0.123	0.0620075	Treg	Igkc	0.034	immunoglobulin kappa constant [Source:MGI Symbol	ENSMUSG00000076609	IG_C_gene
4.01935e-06	0.239468	0.675	0.692	0.0740444	Treg	Prrc2c	-0.017	proline-rich coiled-coil 2C [Source:MGI Symbol	ENSMUSG00000040225	protein_coding
4.09814e-06	0.217731	0.334	0.296	0.075496	Treg	Traf4	0.038	TNF receptor associated factor 4 [Source:MGI Symbol	ENSMUSG00000017386	protein_coding
6.30119e-06	0.236764	0.368	0.331	0.116081	Treg	Bcl11b	0.037	B cell leukemia/lymphoma 11B [Source:MGI Symbol	ENSMUSG00000048251	protein_coding
7.69663e-06	0.203395	0.453	0.428	0.141787	Treg	Ppp1r11	0.025	protein phosphatase 1, regulatory inhibitor subunit 11 [Source:MGI Symbol	ENSMUSG00000036398	protein_coding
7.77672e-06	0.208676	0.59	0.569	0.143263	Treg	Rnf125	0.021	ring finger protein 125 [Source:MGI Symbol	ENSMUSG00000033107	protein_coding
8.5397e-06	0.213203	0.284	0.246	0.157318	Treg	Rab27a	0.038	RAB27A, member RAS oncogene family [Source:MGI Symbol	ENSMUSG00000032202	protein_coding
8.98475e-06	0.2096	0.441	0.414	0.165517	Treg	Pold4	0.027	polymerase (DNA-directed), delta 4 [Source:MGI Symbol	ENSMUSG00000024854	protein_coding
8.98475e-06	0.2096	0.441	0.414	0.165517	Treg	Pold4	0.027	polymerase (DNA-directed), delta 4 [Source:MGI Symbol	ENSMUSG00000097508	protein_coding
9.09708e-06	0.205459	0.458	0.422	0.167586	Treg	Tnrc6b	0.036	trinucleotide repeat containing 6b [Source:MGI Symbol	ENSMUSG00000047888	protein_coding
9.44848e-06	0.211094	0.426	0.391	0.17406	Treg	Elmo1	0.035	engulfment and cell motility 1 [Source:MGI Symbol	ENSMUSG00000041112	protein_coding
9.69291e-06	0.288729	0.209	0.173	0.178563	Treg	Mir155hg	0.036	Mir155 host gene (non-protein coding) [Source:MGI Symbol	ENSMUSG00000097418	lincRNA
1.32788e-05	0.250719	0.299	0.267	0.244623	Treg	Clcn3	0.032	chloride channel, voltage-sensitive 3 [Source:MGI Symbol	ENSMUSG00000004319	protein_coding
1.68252e-05	0.207041	0.414	0.383	0.309954	Treg	Selenos	0.031	selenoprotein S [Source:MGI Symbol	ENSMUSG00000075701	protein_coding
1.68667e-05	0.215759	0.375	0.342	0.310718	Treg	Tm9sf2	0.033	transmembrane 9 superfamily member 2 [Source:MGI Symbol	ENSMUSG00000025544	protein_coding
1.8042e-05	0.201369	0.355	0.32	0.332369	Treg	Arid4a	0.035	AT rich interactive domain 4A (RBP1-like) [Source:MGI Symbol	ENSMUSG00000048118	protein_coding
1.903e-05	0.229717	0.414	0.389	0.350571	Treg	Rrbp1	0.025	ribosome binding protein 1 [Source:MGI Symbol	ENSMUSG00000027422	protein_coding
2.32238e-05	0.24744	0.414	0.387	0.427829	Treg	Lbh	0.027	limb-bud and heart [Source:MGI Symbol	ENSMUSG00000024063	protein_coding
3.57875e-05	0.206036	0.373	0.338	0.659277	Treg	Psip1	0.035	PC4 and SFRS1 interacting protein 1 [Source:MGI Symbol	ENSMUSG00000028484	protein_coding
4.05377e-05	0.225194	0.263	0.229	0.746786	Treg	Hspa4l	0.034	heat shock protein 4 like [Source:MGI Symbol	ENSMUSG00000025757	protein_coding
4.05377e-05	0.225194	0.263	0.229	0.746786	Treg	Hspa4l	0.034	heat shock protein 4 like [Source:MGI Symbol	ENSMUSG00000115951	protein_coding
4.30446e-05	0.202556	0.531	0.512	0.792968	Treg	Lsm8	0.019	LSM8 homolog, U6 small nuclear RNA associated [Source:MGI Symbol	ENSMUSG00000044155	protein_coding
4.65608e-05	0.254282	0.836	0.857	0.857744	Treg	Hspa5	-0.021	heat shock protein 5 [Source:MGI Symbol	ENSMUSG00000026864	protein_coding
9.20536e-05	0.231166	0.451	0.422	1	Treg	Adgre5	0.029	adhesion G protein-coupled receptor E5 [Source:MGI Symbol	ENSMUSG00000002885	protein_coding
0.000179049	0.209046	0.597	0.585	1	Treg	P2ry10	0.012	purinergic receptor P2Y, G-protein coupled 10 [Source:MGI Symbol	ENSMUSG00000050921	protein_coding
0.000257511	0.202201	0.257	0.229	1	Treg	Lamp2	0.028	lysosomal-associated membrane protein 2 [Source:MGI Symbol	ENSMUSG00000016534	protein_coding
0.000413133	0.204239	0.226	0.2	1	Treg	Twsg1	0.026	twisted gastrulation BMP signaling modulator 1 [Source:MGI Symbol	ENSMUSG00000024098	protein_coding
0.000618418	0.23967	0.4	0.382	1	Treg	Zfp292	0.018	zinc finger protein 292 [Source:MGI Symbol	ENSMUSG00000039967	protein_coding
0.000749215	0.260245	0.426	0.409	1	Treg	Malt1	0.017	MALT1 paracaspase [Source:MGI Symbol	ENSMUSG00000032688	protein_coding
0.000859056	0.212002	0.307	0.284	1	Treg	Osbpl9	0.023	oxysterol binding protein-like 9 [Source:MGI Symbol	ENSMUSG00000028559	protein_coding
0.000888692	0.219952	0.334	0.308	1	Treg	Galnt6	0.026	polypeptide N-acetylgalactosaminyltransferase 6 [Source:MGI Symbol	ENSMUSG00000037280	protein_coding
0.00107355	0.22938	0.307	0.281	1	Treg	Zeb1	0.026	zinc finger E-box binding homeobox 1 [Source:MGI Symbol	ENSMUSG00000024238	protein_coding
0.0034893	0.239937	0.322	0.306	1	Treg	Atp11b	0.016	ATPase, class VI, type 11B [Source:MGI Symbol	ENSMUSG00000037400	protein_coding
0	2.82778	0.943	0.154	0	CD8 proliferating	Stmn1	0.789	stathmin 1 [Source:MGI Symbol	ENSMUSG00000028832	protein_coding
0	2.45489	0.768	0.042	0	CD8 proliferating	Pclaf	0.726	PCNA clamp associated factor [Source:MGI Symbol	ENSMUSG00000040204	protein_coding
0	2.39777	0.958	0.611	0	CD8 proliferating	Tubb5	0.347	tubulin, beta 5 class I [Source:MGI Symbol	ENSMUSG00000001525	protein_coding
0	2.29933	0.586	0.055	0	CD8 proliferating	Ube2c	0.531	ubiquitin-conjugating enzyme E2C [Source:MGI Symbol	ENSMUSG00000001403	protein_coding
0	2.24302	0.99	0.731	0	CD8 proliferating	Hmgb2	0.259	high mobility group box 2 [Source:MGI Symbol	ENSMUSG00000054717	protein_coding
0	2.04431	0.801	0.185	0	CD8 proliferating	Top2a	0.616	topoisomerase (DNA) II alpha [Source:MGI Symbol	ENSMUSG00000020914	protein_coding
0	1.99226	0.812	0.176	0	CD8 proliferating	Tuba1b	0.636	tubulin, alpha 1B [Source:MGI Symbol	ENSMUSG00000023004	protein_coding
0	1.91522	0.727	0.123	0	CD8 proliferating	Mki67	0.604	antigen identified by monoclonal antibody Ki 67 [Source:MGI Symbol	ENSMUSG00000031004	protein_coding
0	1.86919	0.638	0.03	0	CD8 proliferating	Birc5	0.608	baculoviral IAP repeat-containing 5 [Source:MGI Symbol	ENSMUSG00000017716	protein_coding
0	1.83266	0.942	0.413	0	CD8 proliferating	Hmgn2	0.529	high mobility group nucleosomal binding domain 2 [Source:MGI Symbol	ENSMUSG00000003038	protein_coding
0	1.83158	0.629	0.102	0	CD8 proliferating	Hist1h1b	0.527	NA	NA	NA
0	1.73174	0.77	0.288	0	CD8 proliferating	H2afx	0.482	NA	NA	NA
0	1.6648	0.592	0.043	0	CD8 proliferating	Rrm2	0.549	ribonucleotide reductase M2 [Source:MGI Symbol	ENSMUSG00000020649	protein_coding
0	1.61582	0.601	0.024	0	CD8 proliferating	Ccna2	0.577	cyclin A2 [Source:MGI Symbol	ENSMUSG00000027715	protein_coding
0	1.54752	0.808	0.126	0	CD8 proliferating	Smc2	0.682	structural maintenance of chromosomes 2 [Source:MGI Symbol	ENSMUSG00000028312	protein_coding
0	1.52343	0.625	0.142	0	CD8 proliferating	Hist1h2ae	0.483	NA	NA	NA
0	1.50478	0.717	0.056	0	CD8 proliferating	Cks1b	0.661	CDC28 protein kinase 1b [Source:MGI Symbol	ENSMUSG00000028044	protein_coding
0	1.489	0.574	0.028	0	CD8 proliferating	Ccnb2	0.546	cyclin B2 [Source:MGI Symbol	ENSMUSG00000032218	protein_coding
0	1.37471	0.946	0.489	0	CD8 proliferating	Dut	0.457	deoxyuridine triphosphatase [Source:MGI Symbol	ENSMUSG00000027203	protein_coding
0	1.35999	0.685	0.029	0	CD8 proliferating	Spc24	0.656	SPC24, NDC80 kinetochore complex component, homolog (S. cerevisiae) [Source:MGI Symbol	ENSMUSG00000074476	protein_coding
0	1.35356	0.629	0.041	0	CD8 proliferating	Cdca8	0.588	cell division cycle associated 8 [Source:MGI Symbol	ENSMUSG00000028873	protein_coding
0	1.34957	0.813	0.143	0	CD8 proliferating	Mcm3	0.67	minichromosome maintenance complex component 3 [Source:MGI Symbol	ENSMUSG00000041859	protein_coding
0	1.33163	0.487	0.023	0	CD8 proliferating	Cenpf	0.464	centromere protein F [Source:MGI Symbol	ENSMUSG00000026605	protein_coding
0	1.33096	0.864	0.478	0	CD8 proliferating	Tubb4b	0.386	tubulin, beta 4B class IVB [Source:MGI Symbol	ENSMUSG00000036752	protein_coding
0	1.324	0.74	0.334	0	CD8 proliferating	Hist1h1e	0.406	NA	NA	NA
0	1.31498	0.809	0.106	0	CD8 proliferating	Mcm5	0.703	minichromosome maintenance complex component 5 [Source:MGI Symbol	ENSMUSG00000005410	protein_coding
0	1.28105	0.708	0.052	0	CD8 proliferating	Tk1	0.656	thymidine kinase 1 [Source:MGI Symbol	ENSMUSG00000025574	protein_coding
0	1.27817	0.999	0.986	0	CD8 proliferating	Ptma	0.013	prothymosin alpha [Source:MGI Symbol	ENSMUSG00000026238	protein_coding
0	1.2421	0.993	0.89	0	CD8 proliferating	H2afz	0.103	NA	NA	NA
0	1.23685	0.642	0.051	0	CD8 proliferating	Cdk1	0.591	cyclin-dependent kinase 1 [Source:MGI Symbol	ENSMUSG00000019942	protein_coding
0	1.22722	0.983	0.778	0	CD8 proliferating	Ran	0.205	RAN, member RAS oncogene family [Source:MGI Symbol	ENSMUSG00000029430	protein_coding
0	1.19569	0.775	0.119	0	CD8 proliferating	Mcm7	0.656	minichromosome maintenance complex component 7 [Source:MGI Symbol	ENSMUSG00000029730	protein_coding
0	1.19246	0.713	0.112	0	CD8 proliferating	Tyms	0.601	thymidylate synthase [Source:MGI Symbol	ENSMUSG00000025747	protein_coding
0	1.14443	0.546	0.037	0	CD8 proliferating	Nusap1	0.509	nucleolar and spindle associated protein 1 [Source:MGI Symbol	ENSMUSG00000027306	protein_coding
0	1.14337	0.756	0.137	0	CD8 proliferating	Rrm1	0.619	ribonucleotide reductase M1 [Source:MGI Symbol	ENSMUSG00000030978	protein_coding
0	1.10761	0.54	0.027	0	CD8 proliferating	Cdca3	0.513	cell division cycle associated 3 [Source:MGI Symbol	ENSMUSG00000023505	protein_coding
0	1.1046	0.649	0.052	0	CD8 proliferating	Asf1b	0.597	anti-silencing function 1B histone chaperone [Source:MGI Symbol	ENSMUSG00000005470	protein_coding
0	1.09888	0.557	0.033	0	CD8 proliferating	Tpx2	0.524	TPX2, microtubule-associated [Source:MGI Symbol	ENSMUSG00000027469	protein_coding
0	1.0988	0.895	0.384	0	CD8 proliferating	Selenoh	0.511	selenoprotein H [Source:MGI Symbol	ENSMUSG00000076437	protein_coding
0	1.08224	0.949	0.668	0	CD8 proliferating	H2afv	0.281	NA	NA	NA
0	1.07701	0.617	0.144	0	CD8 proliferating	Tuba1c	0.473	tubulin, alpha 1C [Source:MGI Symbol	ENSMUSG00000043091	protein_coding
0	1.06921	0.971	0.659	0	CD8 proliferating	Anp32b	0.312	acidic (leucine-rich) nuclear phosphoprotein 32 family, member B [Source:MGI Symbol	ENSMUSG00000028333	protein_coding
0	1.05804	0.603	0.04	0	CD8 proliferating	Tacc3	0.563	transforming, acidic coiled-coil containing protein 3 [Source:MGI Symbol	ENSMUSG00000037313	protein_coding
0	1.05449	0.513	0.032	0	CD8 proliferating	Cenpe	0.481	centromere protein E [Source:MGI Symbol	ENSMUSG00000045328	protein_coding
0	1.03359	0.884	0.396	0	CD8 proliferating	Mcm6	0.488	minichromosome maintenance complex component 6 [Source:MGI Symbol	ENSMUSG00000026355	protein_coding
0	1.03162	0.782	0.448	0	CD8 proliferating	Cenpa	0.334	centromere protein A [Source:MGI Symbol	ENSMUSG00000029177	protein_coding
0	1.03009	0.776	0.164	0	CD8 proliferating	Lig1	0.612	ligase I, DNA, ATP-dependent [Source:MGI Symbol	ENSMUSG00000056394	protein_coding
0	1.02842	0.739	0.13	0	CD8 proliferating	Gmnn	0.609	geminin [Source:MGI Symbol	ENSMUSG00000006715	protein_coding
0	1.01264	0.796	0.216	0	CD8 proliferating	Mcm4	0.58	minichromosome maintenance complex component 4 [Source:MGI Symbol	ENSMUSG00000022673	protein_coding
0	1.00923	0.94	0.514	0	CD8 proliferating	Banf1	0.426	BAF nuclear assembly factor 1 [Source:MGI Symbol	ENSMUSG00000024844	protein_coding
0	1.00712	0.942	0.542	0	CD8 proliferating	Dek	0.4	DEK oncogene (DNA binding) [Source:MGI Symbol	ENSMUSG00000021377	protein_coding
0	0.998025	0.485	0.079	0	CD8 proliferating	Hist1h2ap	0.406	histone cluster 1, H2ap [Source:MGI Symbol	ENSMUSG00000094777	protein_coding
0	0.996215	0.905	0.498	0	CD8 proliferating	Tagln2	0.407	transgelin 2 [Source:MGI Symbol	ENSMUSG00000026547	protein_coding
0	0.991138	0.699	0.112	0	CD8 proliferating	Mcm2	0.587	minichromosome maintenance complex component 2 [Source:MGI Symbol	ENSMUSG00000002870	protein_coding
0	0.987041	0.541	0.054	0	CD8 proliferating	Kif11	0.487	kinesin family member 11 [Source:MGI Symbol	ENSMUSG00000012443	protein_coding
0	0.987041	0.541	0.054	0	CD8 proliferating	Kif11	0.487	kinesin family member 11 [Source:MGI Symbol	ENSMUSG00000111220	protein_coding
0	0.985176	0.794	0.229	0	CD8 proliferating	Dnmt1	0.565	DNA methyltransferase (cytosine-5) 1 [Source:MGI Symbol	ENSMUSG00000004099	protein_coding
0	0.973254	0.732	0.135	0	CD8 proliferating	Hells	0.597	helicase, lymphoid specific [Source:MGI Symbol	ENSMUSG00000025001	protein_coding
0	0.970965	0.744	0.149	0	CD8 proliferating	Tipin	0.595	timeless interacting protein [Source:MGI Symbol	ENSMUSG00000032397	protein_coding
0	0.955961	0.857	0.356	0	CD8 proliferating	Ranbp1	0.501	RAN binding protein 1 [Source:MGI Symbol	ENSMUSG00000005732	protein_coding
0	0.955961	0.857	0.356	0	CD8 proliferating	Ranbp1	0.501	RAN binding protein 1 [Source:MGI Symbol	ENSMUSG00000099164	protein_coding
0	0.955894	0.784	0.234	0	CD8 proliferating	Tmpo	0.55	thymopoietin [Source:MGI Symbol	ENSMUSG00000019961	protein_coding
0	0.951983	0.85	0.444	0	CD8 proliferating	Smc4	0.406	structural maintenance of chromosomes 4 [Source:MGI Symbol	ENSMUSG00000034349	protein_coding
0	0.949001	0.962	0.756	0	CD8 proliferating	Lgals1	0.206	lectin, galactose binding, soluble 1 [Source:MGI Symbol	ENSMUSG00000068220	protein_coding
0	0.94895	0.52	0.135	0	CD8 proliferating	Hist1h1d	0.385	NA	NA	NA
0	0.943322	0.562	0.037	0	CD8 proliferating	Clspn	0.525	claspin [Source:MGI Symbol	ENSMUSG00000042489	protein_coding
0	0.935435	0.644	0.132	0	CD8 proliferating	Racgap1	0.512	Rac GTPase-activating protein 1 [Source:MGI Symbol	ENSMUSG00000023015	protein_coding
0	0.927673	0.653	0.164	0	CD8 proliferating	Incenp	0.489	inner centromere protein [Source:MGI Symbol	ENSMUSG00000024660	protein_coding
0	0.927256	0.942	0.544	0	CD8 proliferating	Lmnb1	0.398	lamin B1 [Source:MGI Symbol	ENSMUSG00000024590	protein_coding
0	0.925998	0.46	0.024	0	CD8 proliferating	Fbxo5	0.436	F-box protein 5 [Source:MGI Symbol	ENSMUSG00000019773	protein_coding
0	0.911686	0.994	0.905	0	CD8 proliferating	Hmgb1	0.089	high mobility group box 1 [Source:MGI Symbol	ENSMUSG00000066551	protein_coding
0	0.901973	0.668	0.173	0	CD8 proliferating	Cks2	0.495	CDC28 protein kinase regulatory subunit 2 [Source:MGI Symbol	ENSMUSG00000062248	protein_coding
0	0.900804	0.506	0.023	0	CD8 proliferating	Knl1	0.483	kinetochore scaffold 1 [Source:MGI Symbol	ENSMUSG00000027326	protein_coding
0	0.893656	0.843	0.369	0	CD8 proliferating	Anp32e	0.474	acidic (leucine-rich) nuclear phosphoprotein 32 family, member E [Source:MGI Symbol	ENSMUSG00000015749	protein_coding
0	0.887422	0.998	0.998	0	CD8 proliferating	Ppia	0	peptidylprolyl isomerase A [Source:MGI Symbol	ENSMUSG00000071866	protein_coding
0	0.878869	0.686	0.117	0	CD8 proliferating	Fen1	0.569	flap structure specific endonuclease 1 [Source:MGI Symbol	ENSMUSG00000024742	protein_coding
0	0.877232	0.956	0.627	0	CD8 proliferating	Hnrnpab	0.329	heterogeneous nuclear ribonucleoprotein A/B [Source:MGI Symbol	ENSMUSG00000020358	protein_coding
0	0.877153	0.92	0.494	0	CD8 proliferating	Snrpd1	0.426	small nuclear ribonucleoprotein D1 [Source:MGI Symbol	ENSMUSG00000002477	protein_coding
0	0.870092	0.795	0.257	0	CD8 proliferating	Phgdh	0.538	3-phosphoglycerate dehydrogenase [Source:MGI Symbol	ENSMUSG00000053398	protein_coding
0	0.867348	0.598	0.076	0	CD8 proliferating	Ncapd2	0.522	non-SMC condensin I complex, subunit D2 [Source:MGI Symbol	ENSMUSG00000038252	protein_coding
0	0.865101	0.761	0.247	0	CD8 proliferating	Pcna	0.514	proliferating cell nuclear antigen [Source:MGI Symbol	ENSMUSG00000027342	protein_coding
0	0.864248	0.507	0.024	0	CD8 proliferating	Aurkb	0.483	aurora kinase B [Source:MGI Symbol	ENSMUSG00000020897	protein_coding
0	0.863619	0.805	0.345	0	CD8 proliferating	Ube2s	0.46	ubiquitin-conjugating enzyme E2S [Source:MGI Symbol	ENSMUSG00000060860	protein_coding
0	0.852609	0.866	0.357	0	CD8 proliferating	Smc1a	0.509	structural maintenance of chromosomes 1A [Source:MGI Symbol	ENSMUSG00000041133	protein_coding
0	0.847053	0.497	0.052	0	CD8 proliferating	Prc1	0.445	protein regulator of cytokinesis 1 [Source:MGI Symbol	ENSMUSG00000038943	protein_coding
0	0.844689	0.578	0.031	0	CD8 proliferating	Rad51	0.547	RAD51 recombinase [Source:MGI Symbol	ENSMUSG00000027323	protein_coding
0	0.830744	0.831	0.301	0	CD8 proliferating	Anapc5	0.53	anaphase-promoting complex subunit 5 [Source:MGI Symbol	ENSMUSG00000029472	protein_coding
0	0.826454	0.991	0.875	0	CD8 proliferating	Hnrnpa3	0.116	heterogeneous nuclear ribonucleoprotein A3 [Source:MGI Symbol	ENSMUSG00000059005	protein_coding
0	0.817331	0.677	0.139	0	CD8 proliferating	Ezh2	0.538	enhancer of zeste 2 polycomb repressive complex 2 subunit [Source:MGI Symbol	ENSMUSG00000029687	protein_coding
0	0.8147	0.598	0.056	0	CD8 proliferating	Nrm	0.542	nurim (nuclear envelope membrane protein) [Source:MGI Symbol	ENSMUSG00000059791	protein_coding
0	0.797269	0.883	0.474	0	CD8 proliferating	Pa2g4	0.409	proliferation-associated 2G4 [Source:MGI Symbol	ENSMUSG00000025364	protein_coding
0	0.76701	0.548	0.049	0	CD8 proliferating	Uhrf1	0.499	ubiquitin-like, containing PHD and RING finger domains, 1 [Source:MGI Symbol	ENSMUSG00000001228	protein_coding
0	0.765294	0.981	0.837	0	CD8 proliferating	Crip1	0.144	cysteine-rich protein 1 (intestinal) [Source:MGI Symbol	ENSMUSG00000006360	protein_coding
0	0.760568	0.828	0.348	0	CD8 proliferating	Ddx39	0.48	DEAD (Asp-Glu-Ala-Asp) box polypeptide 39 [Source:MGI Symbol	ENSMUSG00000005481	protein_coding
0	0.750104	0.689	0.165	0	CD8 proliferating	Dctpp1	0.524	dCTP pyrophosphatase 1 [Source:MGI Symbol	ENSMUSG00000042462	protein_coding
0	0.749697	0.403	0.014	0	CD8 proliferating	Hmmr	0.389	hyaluronan mediated motility receptor (RHAMM) [Source:MGI Symbol	ENSMUSG00000020330	protein_coding
0	0.746003	0.648	0.102	0	CD8 proliferating	Rfc5	0.546	replication factor C (activator 1) 5 [Source:MGI Symbol	ENSMUSG00000029363	protein_coding
0	0.744013	0.662	0.135	0	CD8 proliferating	Orc6	0.527	origin recognition complex, subunit 6 [Source:MGI Symbol	ENSMUSG00000031697	protein_coding
0	0.740165	0.771	0.244	0	CD8 proliferating	Lsm2	0.527	LSM2 homolog, U6 small nuclear RNA and mRNA degradation associated [Source:MGI Symbol	ENSMUSG00000007050	protein_coding
0	0.737004	0.878	0.395	0	CD8 proliferating	Dnajc9	0.483	DnaJ heat shock protein family (Hsp40) member C9 [Source:MGI Symbol	ENSMUSG00000021811	protein_coding
0	0.734758	0.83	0.373	0	CD8 proliferating	Cdk4	0.457	cyclin-dependent kinase 4 [Source:MGI Symbol	ENSMUSG00000006728	protein_coding
0	0.732784	0.965	0.784	0	CD8 proliferating	Mif	0.181	macrophage migration inhibitory factor (glycosylation-inhibiting factor) [Source:MGI Symbol	ENSMUSG00000033307	protein_coding
0	0.719428	0.36	0.019	0	CD8 proliferating	Cdc20	0.341	cell division cycle 20 [Source:MGI Symbol	ENSMUSG00000006398	protein_coding
0	0.718843	0.67	0.144	0	CD8 proliferating	Cenpw	0.526	centromere protein W [Source:MGI Symbol	ENSMUSG00000075266	protein_coding
0	0.717356	0.916	0.54	0	CD8 proliferating	Srsf2	0.376	serine and arginine-rich splicing factor 2 [Source:MGI Symbol	ENSMUSG00000034120	protein_coding
0	0.714333	0.465	0.093	0	CD8 proliferating	Cdc25b	0.372	cell division cycle 25B [Source:MGI Symbol	ENSMUSG00000027330	protein_coding
0	0.712391	0.444	0.077	0	CD8 proliferating	Hist2h2ac	0.367	NA	NA	NA
0	0.708418	0.353	0.04	0	CD8 proliferating	Hist1h2ak	0.313	NA	NA	NA
0	0.7083	0.963	0.738	0	CD8 proliferating	Txn1	0.225	thioredoxin 1 [Source:MGI Symbol	ENSMUSG00000028367	protein_coding
0	0.702128	0.468	0.022	0	CD8 proliferating	Cit	0.446	citron [Source:MGI Symbol	ENSMUSG00000029516	protein_coding
0	0.694896	0.605	0.082	0	CD8 proliferating	Rfc4	0.523	replication factor C (activator 1) 4 [Source:MGI Symbol	ENSMUSG00000022881	protein_coding
0	0.694692	1	1	0	CD8 proliferating	Actb	0	actin, beta [Source:MGI Symbol	ENSMUSG00000029580	protein_coding
0	0.690584	0.602	0.085	0	CD8 proliferating	Pmf1	0.517	polyamine-modulated factor 1 [Source:MGI Symbol	ENSMUSG00000028066	protein_coding
0	0.689411	0.984	0.899	0	CD8 proliferating	Ldha	0.085	lactate dehydrogenase A [Source:MGI Symbol	ENSMUSG00000063229	protein_coding
0	0.67826	0.437	0.022	0	CD8 proliferating	Kif22	0.415	kinesin family member 22 [Source:MGI Symbol	ENSMUSG00000030677	protein_coding
0	0.677087	0.725	0.197	0	CD8 proliferating	Fkbp2	0.528	FK506 binding protein 2 [Source:MGI Symbol	ENSMUSG00000056629	protein_coding
0	0.67621	0.87	0.539	0	CD8 proliferating	Tpi1	0.331	triosephosphate isomerase 1 [Source:MGI Symbol	ENSMUSG00000023456	protein_coding
0	0.675224	0.861	0.507	0	CD8 proliferating	Emp3	0.354	epithelial membrane protein 3 [Source:MGI Symbol	ENSMUSG00000040212	protein_coding
0	0.672794	0.991	0.949	0	CD8 proliferating	Rbm3	0.042	RNA binding motif (RNP1, RRM) protein 3 [Source:MGI Symbol	ENSMUSG00000031167	protein_coding
0	0.672116	0.969	0.757	0	CD8 proliferating	Snrpe	0.212	small nuclear ribonucleoprotein E [Source:MGI Symbol	ENSMUSG00000090553	protein_coding
0	0.671839	0.793	0.29	0	CD8 proliferating	Csrp1	0.503	cysteine and glycine-rich protein 1 [Source:MGI Symbol	ENSMUSG00000026421	protein_coding
0	0.671745	0.898	0.503	0	CD8 proliferating	Ssrp1	0.395	structure specific recognition protein 1 [Source:MGI Symbol	ENSMUSG00000027067	protein_coding
0	0.669193	0.94	0.639	0	CD8 proliferating	Ywhah	0.301	tyrosine 3-monooxygenase/tryptophan 5-monooxygenase activation protein, eta polypeptide [Source:MGI Symbol	ENSMUSG00000018965	protein_coding
0	0.667224	0.492	0.04	0	CD8 proliferating	Ncapg	0.452	non-SMC condensin I complex, subunit G [Source:MGI Symbol	ENSMUSG00000015880	protein_coding
0	0.665409	0.515	0.056	0	CD8 proliferating	Ncaph	0.459	non-SMC condensin I complex, subunit H [Source:MGI Symbol	ENSMUSG00000034906	protein_coding
0	0.663367	0.983	0.841	0	CD8 proliferating	Hint1	0.142	histidine triad nucleotide binding protein 1 [Source:MGI Symbol	ENSMUSG00000020267	protein_coding
0	0.662624	0.715	0.207	0	CD8 proliferating	Nasp	0.508	nuclear autoantigenic sperm protein (histone-binding) [Source:MGI Symbol	ENSMUSG00000028693	protein_coding
0	0.661806	0.39	0.017	0	CD8 proliferating	Cdkn3	0.373	cyclin-dependent kinase inhibitor 3 [Source:MGI Symbol	ENSMUSG00000037628	protein_coding
0	0.661332	0.677	0.187	0	CD8 proliferating	Tfdp1	0.49	transcription factor Dp 1 [Source:MGI Symbol	ENSMUSG00000038482	protein_coding
0	0.659448	0.823	0.376	0	CD8 proliferating	Impdh2	0.447	inosine monophosphate dehydrogenase 2 [Source:MGI Symbol	ENSMUSG00000062867	protein_coding
0	0.65799	0.851	0.39	0	CD8 proliferating	Mrpl18	0.461	mitochondrial ribosomal protein L18 [Source:MGI Symbol	ENSMUSG00000057388	protein_coding
0	0.656879	0.984	0.863	0	CD8 proliferating	Ybx1	0.121	Y box protein 1 [Source:MGI Symbol	ENSMUSG00000028639	protein_coding
0	0.656015	0.326	0.051	0	CD8 proliferating	Hist2h2bb	0.275	NA	NA	NA
0	0.655449	0.494	0.058	0	CD8 proliferating	Zfp367	0.436	zinc finger protein 367 [Source:MGI Symbol	ENSMUSG00000044934	protein_coding
0	0.654933	0.814	0.421	0	CD8 proliferating	Rad21	0.393	RAD21 cohesin complex component [Source:MGI Symbol	ENSMUSG00000022314	protein_coding
0	0.653995	0.897	0.577	0	CD8 proliferating	Slbp	0.32	stem-loop binding protein [Source:MGI Symbol	ENSMUSG00000004642	protein_coding
0	0.653835	0.498	0.029	0	CD8 proliferating	Cenpm	0.469	centromere protein M [Source:MGI Symbol	ENSMUSG00000068101	protein_coding
0	0.653809	0.37	0.015	0	CD8 proliferating	Aspm	0.355	abnormal spindle microtubule assembly [Source:MGI Symbol	ENSMUSG00000033952	protein_coding
0	0.651267	0.809	0.372	0	CD8 proliferating	Siva1	0.437	SIVA1, apoptosis-inducing factor [Source:MGI Symbol	ENSMUSG00000064326	protein_coding
0	0.647121	0.883	0.47	0	CD8 proliferating	Dbi	0.413	diazepam binding inhibitor [Source:MGI Symbol	ENSMUSG00000026385	protein_coding
0	0.646199	0.975	0.857	0	CD8 proliferating	Eif5a	0.118	eukaryotic translation initiation factor 5A [Source:MGI Symbol	ENSMUSG00000078812	protein_coding
0	0.644344	0.945	0.703	0	CD8 proliferating	Jpt1	0.242	Jupiter microtubule associated homolog 1 [Source:MGI Symbol	ENSMUSG00000020737	protein_coding
0	0.641066	0.884	0.49	0	CD8 proliferating	Rbbp7	0.394	retinoblastoma binding protein 7, chromatin remodeling factor [Source:MGI Symbol	ENSMUSG00000031353	protein_coding
0	0.639773	0.542	0.071	0	CD8 proliferating	Mad2l1	0.471	MAD2 mitotic arrest deficient-like 1 [Source:MGI Symbol	ENSMUSG00000029910	protein_coding
0	0.639658	0.557	0.118	0	CD8 proliferating	Hjurp	0.439	Holliday junction recognition protein [Source:MGI Symbol	ENSMUSG00000044783	protein_coding
0	0.639004	0.907	0.59	0	CD8 proliferating	Cycs	0.317	cytochrome c, somatic [Source:MGI Symbol	ENSMUSG00000063694	protein_coding
0	0.638972	0.52	0.068	0	CD8 proliferating	Ccdc34	0.452	coiled-coil domain containing 34 [Source:MGI Symbol	ENSMUSG00000027160	protein_coding
0	0.636453	0.964	0.785	0	CD8 proliferating	Prdx1	0.179	peroxiredoxin 1 [Source:MGI Symbol	ENSMUSG00000028691	protein_coding
0	0.636332	0.482	0.07	0	CD8 proliferating	Kif15	0.412	kinesin family member 15 [Source:MGI Symbol	ENSMUSG00000036768	protein_coding
0	0.635761	0.711	0.239	0	CD8 proliferating	Usp1	0.472	ubiquitin specific peptidase 1 [Source:MGI Symbol	ENSMUSG00000028560	protein_coding
0	0.634677	0.411	0.016	0	CD8 proliferating	Ckap2l	0.395	cytoskeleton associated protein 2-like [Source:MGI Symbol	ENSMUSG00000048327	protein_coding
0	0.633125	0.735	0.271	0	CD8 proliferating	Nucks1	0.464	nuclear casein kinase and cyclin-dependent kinase substrate 1 [Source:MGI Symbol	ENSMUSG00000026434	protein_coding
0	0.632185	0.808	0.308	0	CD8 proliferating	Exosc8	0.5	exosome component 8 [Source:MGI Symbol	ENSMUSG00000027752	protein_coding
0	0.630534	0.995	0.976	0	CD8 proliferating	Cfl1	0.019	cofilin 1, non-muscle [Source:MGI Symbol	ENSMUSG00000056201	protein_coding
0	0.630101	0.511	0.063	0	CD8 proliferating	Diaph3	0.448	diaphanous related formin 3 [Source:MGI Symbol	ENSMUSG00000022021	protein_coding
0	0.62658	0.705	0.21	0	CD8 proliferating	Rpa3	0.495	replication protein A3 [Source:MGI Symbol	ENSMUSG00000012483	protein_coding
0	0.626552	0.416	0.021	0	CD8 proliferating	Cep55	0.395	centrosomal protein 55 [Source:MGI Symbol	ENSMUSG00000024989	protein_coding
0	0.626319	0.45	0.038	0	CD8 proliferating	Knstrn	0.412	kinetochore-localized astrin/SPAG5 binding [Source:MGI Symbol	ENSMUSG00000027331	protein_coding
0	0.623577	0.52	0.054	0	CD8 proliferating	Prim1	0.466	DNA primase, p49 subunit [Source:MGI Symbol	ENSMUSG00000025395	protein_coding
0	0.623423	0.784	0.324	0	CD8 proliferating	Rfc2	0.46	replication factor C (activator 1) 2 [Source:MGI Symbol	ENSMUSG00000023104	protein_coding
0	0.622989	0.91	0.603	0	CD8 proliferating	Tkt	0.307	transketolase [Source:MGI Symbol	ENSMUSG00000021957	protein_coding
0	0.622316	0.647	0.137	0	CD8 proliferating	Rnaseh2b	0.51	ribonuclease H2, subunit B [Source:MGI Symbol	ENSMUSG00000021932	protein_coding
0	0.616848	0.363	0.022	0	CD8 proliferating	Ccnb1	0.341	cyclin B1 [Source:MGI Symbol	ENSMUSG00000041431	protein_coding
0	0.614458	0.434	0.015	0	CD8 proliferating	Rad51ap1	0.419	RAD51 associated protein 1 [Source:MGI Symbol	ENSMUSG00000030346	protein_coding
0	0.612751	0.35	0.012	0	CD8 proliferating	Plk1	0.338	polo like kinase 1 [Source:MGI Symbol	ENSMUSG00000030867	protein_coding
0	0.609341	0.961	0.729	0	CD8 proliferating	Hnrnpu	0.232	heterogeneous nuclear ribonucleoprotein U [Source:MGI Symbol	ENSMUSG00000039630	protein_coding
0	0.609341	0.961	0.729	0	CD8 proliferating	Hnrnpu	0.232	heterogeneous nuclear ribonucleoprotein U [Source:MGI Symbol	ENSMUSG00000111145	protein_coding
0	0.609049	0.856	0.481	0	CD8 proliferating	Rps27l	0.375	ribosomal protein S27-like [Source:MGI Symbol	ENSMUSG00000036781	protein_coding
0	0.607982	0.874	0.508	0	CD8 proliferating	Set	0.366	SET nuclear oncogene [Source:MGI Symbol	ENSMUSG00000054766	protein_coding
0	0.601781	0.576	0.113	0	CD8 proliferating	Hmgb3	0.463	high mobility group box 3 [Source:MGI Symbol	ENSMUSG00000015217	protein_coding
0	0.599667	0.475	0.037	0	CD8 proliferating	Gins2	0.438	GINS complex subunit 2 (Psf2 homolog) [Source:MGI Symbol	ENSMUSG00000031821	protein_coding
0	0.598412	0.346	0.071	0	CD8 proliferating	Gm42047	0.275	predicted gene, 42047 [Source:MGI Symbol	ENSMUSG00000110631	lincRNA
0	0.597793	0.819	0.401	0	CD8 proliferating	Lsm5	0.418	LSM5 homolog, U6 small nuclear RNA and mRNA degradation associated [Source:MGI Symbol	ENSMUSG00000091625	protein_coding
0	0.594071	0.708	0.219	0	CD8 proliferating	Ncaph2	0.489	non-SMC condensin II complex, subunit H2 [Source:MGI Symbol	ENSMUSG00000008690	protein_coding
0	0.593346	0.539	0.112	0	CD8 proliferating	Lockd	0.427	lncRNA downstream of Cdkn1b [Source:MGI Symbol	ENSMUSG00000098318	lincRNA
0	0.591773	0.984	0.907	0	CD8 proliferating	Atp5g3	0.077	ATP synthase, H+ transporting, mitochondrial F0 complex, subunit C3 (subunit 9) [Source:MGI Symbol	ENSMUSG00000018770	protein_coding
0	0.590633	0.768	0.273	0	CD8 proliferating	Lsm3	0.495	LSM3 homolog, U6 small nuclear RNA and mRNA degradation associated [Source:MGI Symbol	ENSMUSG00000034192	protein_coding
0	0.588128	0.976	0.827	0	CD8 proliferating	Rps17	0.149	ribosomal protein S17 [Source:MGI Symbol	ENSMUSG00000061787	protein_coding
0	0.584642	0.404	0.013	0	CD8 proliferating	Shcbp1	0.391	Shc SH2-domain binding protein 1 [Source:MGI Symbol	ENSMUSG00000022322	protein_coding
0	0.583925	0.345	0.011	0	CD8 proliferating	Esco2	0.334	establishment of sister chromatid cohesion N-acetyltransferase 2 [Source:MGI Symbol	ENSMUSG00000022034	protein_coding
0	0.583417	0.88	0.498	0	CD8 proliferating	Tcp1	0.382	t-complex protein 1 [Source:MGI Symbol	ENSMUSG00000068039	protein_coding
0	0.582309	0.963	0.8	0	CD8 proliferating	Slc25a5	0.163	solute carrier family 25 (mitochondrial carrier, adenine nucleotide translocator), member 5 [Source:MGI Symbol	ENSMUSG00000016319	protein_coding
0	0.578312	0.398	0.026	0	CD8 proliferating	Tcf19	0.372	transcription factor 19 [Source:MGI Symbol	ENSMUSG00000050410	protein_coding
0	0.577557	0.987	0.874	0	CD8 proliferating	Cox5b	0.113	cytochrome c oxidase subunit 5B [Source:MGI Symbol	ENSMUSG00000061518	protein_coding
0	0.576391	0.42	0.026	0	CD8 proliferating	Spc25	0.394	SPC25, NDC80 kinetochore complex component, homolog (S. cerevisiae) [Source:MGI Symbol	ENSMUSG00000005233	protein_coding
0	0.575537	0.579	0.107	0	CD8 proliferating	Haus4	0.472	HAUS augmin-like complex, subunit 4 [Source:MGI Symbol	ENSMUSG00000022177	protein_coding
0	0.571861	0.976	0.826	0	CD8 proliferating	Hnrnpf	0.15	heterogeneous nuclear ribonucleoprotein F [Source:MGI Symbol	ENSMUSG00000042079	protein_coding
0	0.571261	0.996	0.98	0	CD8 proliferating	Gapdh	0.016	glyceraldehyde-3-phosphate dehydrogenase [Source:MGI Symbol	ENSMUSG00000057666	protein_coding
0	0.567558	0.539	0.072	0	CD8 proliferating	Pold1	0.467	polymerase (DNA directed), delta 1, catalytic subunit [Source:MGI Symbol	ENSMUSG00000038644	protein_coding
0	0.567444	0.499	0.164	0	CD8 proliferating	Hist1h4d	0.335	NA	NA	NA
0	0.566056	0.969	0.767	0	CD8 proliferating	Nap1l1	0.202	nucleosome assembly protein 1-like 1 [Source:MGI Symbol	ENSMUSG00000058799	protein_coding
0	0.56307	0.529	0.088	0	CD8 proliferating	Plk4	0.441	polo like kinase 4 [Source:MGI Symbol	ENSMUSG00000025758	protein_coding
0	0.56307	0.529	0.088	0	CD8 proliferating	Plk4	0.441	polo like kinase 4 [Source:MGI Symbol	ENSMUSG00000116326	protein_coding
0	0.562093	0.807	0.388	0	CD8 proliferating	Nhp2	0.419	NHP2 ribonucleoprotein [Source:MGI Symbol	ENSMUSG00000001056	protein_coding
0	0.562054	0.475	0.122	0	CD8 proliferating	Kpna2	0.353	karyopherin (importin) alpha 2 [Source:MGI Symbol	ENSMUSG00000018362	protein_coding
0	0.55865	0.495	0.084	0	CD8 proliferating	Dtl	0.411	denticleless E3 ubiquitin protein ligase [Source:MGI Symbol	ENSMUSG00000037474	protein_coding
0	0.556713	0.397	0.035	0	CD8 proliferating	Kif23	0.362	kinesin family member 23 [Source:MGI Symbol	ENSMUSG00000032254	protein_coding
0	0.555602	0.275	0.014	0	CD8 proliferating	Hist1h2af	0.261	NA	NA	NA
0	0.554677	0.996	0.965	0	CD8 proliferating	Hnrnpa2b1	0.031	heterogeneous nuclear ribonucleoprotein A2/B1 [Source:MGI Symbol	ENSMUSG00000004980	protein_coding
0	0.554166	0.412	0.03	0	CD8 proliferating	Dlgap5	0.382	DLG associated protein 5 [Source:MGI Symbol	ENSMUSG00000037544	protein_coding
0	0.553747	0.678	0.224	0	CD8 proliferating	Vars	0.454	valyl-tRNA synthetase [Source:MGI Symbol	ENSMUSG00000007029	protein_coding
0	0.553657	0.682	0.216	0	CD8 proliferating	Dtymk	0.466	deoxythymidylate kinase [Source:MGI Symbol	ENSMUSG00000026281	protein_coding
0	0.55232	0.439	0.035	0	CD8 proliferating	Dhfr	0.404	dihydrofolate reductase [Source:MGI Symbol	ENSMUSG00000021707	protein_coding
0	0.550933	0.475	0.058	0	CD8 proliferating	Pola1	0.417	polymerase (DNA directed), alpha 1 [Source:MGI Symbol	ENSMUSG00000006678	protein_coding
0	0.550449	0.935	0.634	0	CD8 proliferating	Raly	0.301	hnRNP-associated with lethal yellow [Source:MGI Symbol	ENSMUSG00000027593	protein_coding
0	0.549345	0.79	0.422	0	CD8 proliferating	Bub3	0.368	BUB3 mitotic checkpoint protein [Source:MGI Symbol	ENSMUSG00000066979	protein_coding
0	0.547891	0.774	0.308	0	CD8 proliferating	Hpf1	0.466	histone PARylation factor 1 [Source:MGI Symbol	ENSMUSG00000038005	protein_coding
0	0.547322	0.428	0.031	0	CD8 proliferating	Ncapg2	0.397	non-SMC condensin II complex, subunit G2 [Source:MGI Symbol	ENSMUSG00000042029	protein_coding
0	0.546094	0.892	0.508	0	CD8 proliferating	U2af1	0.384	U2 small nuclear ribonucleoprotein auxiliary factor (U2AF) 1 [Source:MGI Symbol	ENSMUSG00000061613	protein_coding
0	0.544477	0.686	0.234	0	CD8 proliferating	Cisd1	0.452	CDGSH iron sulfur domain 1 [Source:MGI Symbol	ENSMUSG00000037710	protein_coding
0	0.543171	0.351	0.011	0	CD8 proliferating	Cdc6	0.34	cell division cycle 6 [Source:MGI Symbol	ENSMUSG00000017499	protein_coding
0	0.542571	0.452	0.04	0	CD8 proliferating	Chaf1a	0.412	chromatin assembly factor 1, subunit A (p150) [Source:MGI Symbol	ENSMUSG00000002835	protein_coding
0	0.54159	0.958	0.704	0	CD8 proliferating	Snrpb	0.254	small nuclear ribonucleoprotein B [Source:MGI Symbol	ENSMUSG00000027404	protein_coding
0	0.539863	0.915	0.545	0	CD8 proliferating	Atpif1	0.37	ATPase inhibitory factor 1 [Source:MGI Symbol	ENSMUSG00000054428	protein_coding
0	0.538696	0.883	0.538	0	CD8 proliferating	Rbbp4	0.345	retinoblastoma binding protein 4, chromatin remodeling factor [Source:MGI Symbol	ENSMUSG00000057236	protein_coding
0	0.537827	0.978	0.841	0	CD8 proliferating	Atp5b	0.137	ATP synthase, H+ transporting mitochondrial F1 complex, beta subunit [Source:MGI Symbol	ENSMUSG00000025393	protein_coding
0	0.537817	0.803	0.388	0	CD8 proliferating	Lbr	0.415	lamin B receptor [Source:MGI Symbol	ENSMUSG00000004880	protein_coding
0	0.53414	0.538	0.158	0	CD8 proliferating	Hmgn1	0.38	high mobility group nucleosomal binding domain 1 [Source:MGI Symbol	ENSMUSG00000040681	protein_coding
0	0.532644	0.392	0.103	0	CD8 proliferating	Hist1h3e	0.289	NA	NA	NA
0	0.529673	0.882	0.512	0	CD8 proliferating	Nudt21	0.37	nudix (nucleoside diphosphate linked moiety X)-type motif 21 [Source:MGI Symbol	ENSMUSG00000031754	protein_coding
0	0.529529	0.745	0.282	0	CD8 proliferating	Cbx3	0.463	chromobox 3 [Source:MGI Symbol	ENSMUSG00000029836	protein_coding
0	0.52903	0.997	0.991	0	CD8 proliferating	Rpl28	0.006	ribosomal protein L28 [Source:MGI Symbol	ENSMUSG00000030432	protein_coding
0	0.528247	0.954	0.725	0	CD8 proliferating	Prelid1	0.229	PRELI domain containing 1 [Source:MGI Symbol	ENSMUSG00000021486	protein_coding
0	0.528184	0.518	0.105	0	CD8 proliferating	Ncapd3	0.413	non-SMC condensin II complex, subunit D3 [Source:MGI Symbol	ENSMUSG00000035024	protein_coding
0	0.527989	0.928	0.611	0	CD8 proliferating	Atp5o.1	0.317	NA	NA	NA
0	0.527885	0.489	0.082	0	CD8 proliferating	Dck	0.407	deoxycytidine kinase [Source:MGI Symbol	ENSMUSG00000029366	protein_coding
0	0.527671	0.342	0.011	0	CD8 proliferating	Neil3	0.331	nei like 3 (E. coli) [Source:MGI Symbol	ENSMUSG00000039396	protein_coding
0	0.525971	0.946	0.675	0	CD8 proliferating	Calm3	0.271	calmodulin 3 [Source:MGI Symbol	ENSMUSG00000019370	protein_coding
0	0.52485	0.474	0.061	0	CD8 proliferating	Tubg1	0.413	tubulin, gamma 1 [Source:MGI Symbol	ENSMUSG00000035198	protein_coding
0	0.524639	0.976	0.845	0	CD8 proliferating	Cox5a	0.131	cytochrome c oxidase subunit 5A [Source:MGI Symbol	ENSMUSG00000000088	protein_coding
0	0.523697	0.995	0.962	0	CD8 proliferating	Coro1a	0.033	coronin, actin binding protein 1A [Source:MGI Symbol	ENSMUSG00000030707	protein_coding
0	0.523304	0.848	0.412	0	CD8 proliferating	Lsm6	0.436	LSM6 homolog, U6 small nuclear RNA and mRNA degradation associated [Source:MGI Symbol	ENSMUSG00000031683	protein_coding
0	0.521533	0.904	0.599	0	CD8 proliferating	Srsf3	0.305	serine and arginine-rich splicing factor 3 [Source:MGI Symbol	ENSMUSG00000071172	protein_coding
0	0.520977	0.932	0.623	0	CD8 proliferating	Lsm4	0.309	LSM4 homolog, U6 small nuclear RNA and mRNA degradation associated [Source:MGI Symbol	ENSMUSG00000031848	protein_coding
0	0.520977	0.932	0.623	0	CD8 proliferating	Lsm4	0.309	LSM4 homolog, U6 small nuclear RNA and mRNA degradation associated [Source:MGI Symbol	ENSMUSG00000110900	protein_coding
0	0.520944	0.421	0.019	0	CD8 proliferating	Cdc45	0.402	cell division cycle 45 [Source:MGI Symbol	ENSMUSG00000000028	protein_coding
0	0.519569	0.706	0.268	0	CD8 proliferating	Nutf2	0.438	nuclear transport factor 2 [Source:MGI Symbol	ENSMUSG00000008450	protein_coding
0	0.517169	0.691	0.243	0	CD8 proliferating	Mthfd2	0.448	methylenetetrahydrofolate dehydrogenase (NAD+ dependent), methenyltetrahydrofolate cyclohydrolase [Source:MGI Symbol	ENSMUSG00000005667	protein_coding
0	0.517027	0.999	0.997	0	CD8 proliferating	Pfn1	0.002	profilin 1 [Source:MGI Symbol	ENSMUSG00000018293	protein_coding
0	0.516631	0.568	0.128	0	CD8 proliferating	Cbx5	0.44	chromobox 5 [Source:MGI Symbol	ENSMUSG00000009575	protein_coding
0	0.515428	0.424	0.042	0	CD8 proliferating	Ndc80	0.382	NDC80 kinetochore complex component [Source:MGI Symbol	ENSMUSG00000024056	protein_coding
0	0.515407	0.874	0.486	0	CD8 proliferating	Gltp	0.388	glycolipid transfer protein [Source:MGI Symbol	ENSMUSG00000011884	protein_coding
0	0.514929	0.934	0.654	0	CD8 proliferating	Snrpf	0.28	small nuclear ribonucleoprotein polypeptide F [Source:MGI Symbol	ENSMUSG00000020018	protein_coding
0	0.513093	0.962	0.791	0	CD8 proliferating	Cotl1	0.171	coactosin-like 1 (Dictyostelium) [Source:MGI Symbol	ENSMUSG00000031827	protein_coding
0	0.512594	0.972	0.832	0	CD8 proliferating	Eif4a1	0.14	eukaryotic translation initiation factor 4A1 [Source:MGI Symbol	ENSMUSG00000059796	protein_coding
0	0.51134	0.293	0.025	0	CD8 proliferating	Hist1h1a	0.268	NA	NA	NA
0	0.511296	0.609	0.192	0	CD8 proliferating	Nsd2	0.417	nuclear receptor binding SET domain protein 2 [Source:MGI Symbol	ENSMUSG00000057406	protein_coding
0	0.510423	0.963	0.791	0	CD8 proliferating	Ndufa4	0.172	Ndufa4, mitochondrial complex associated [Source:MGI Symbol	ENSMUSG00000029632	protein_coding
0	0.510142	0.966	0.778	0	CD8 proliferating	Ncl	0.188	nucleolin [Source:MGI Symbol	ENSMUSG00000026234	protein_coding
0	0.50913	0.705	0.397	0	CD8 proliferating	Pcbp1	0.308	poly(rC) binding protein 1 [Source:MGI Symbol	ENSMUSG00000051695	protein_coding
0	0.508261	0.787	0.376	0	CD8 proliferating	Atad2	0.411	ATPase family, AAA domain containing 2 [Source:MGI Symbol	ENSMUSG00000022360	protein_coding
0	0.508261	0.787	0.376	0	CD8 proliferating	Atad2	0.411	ATPase family, AAA domain containing 2 [Source:MGI Symbol	ENSMUSG00000116053	protein_coding
0	0.50752	0.315	0.025	0	CD8 proliferating	Hist1h2ab	0.29	NA	NA	NA
0	0.507169	0.863	0.483	0	CD8 proliferating	Snrpd3	0.38	small nuclear ribonucleoprotein D3 [Source:MGI Symbol	ENSMUSG00000020180	protein_coding
0	0.506377	0.353	0.014	0	CD8 proliferating	Kif4	0.339	kinesin family member 4 [Source:MGI Symbol	ENSMUSG00000034311	protein_coding
0	0.505785	0.524	0.144	0	CD8 proliferating	Reep4	0.38	receptor accessory protein 4 [Source:MGI Symbol	ENSMUSG00000033589	protein_coding
0	0.505753	0.829	0.421	0	CD8 proliferating	Nudc	0.408	nudC nuclear distribution protein [Source:MGI Symbol	ENSMUSG00000028851	protein_coding
0	0.50557	0.664	0.22	0	CD8 proliferating	Rangap1	0.444	RAN GTPase activating protein 1 [Source:MGI Symbol	ENSMUSG00000022391	protein_coding
0	0.50316	0.624	0.181	0	CD8 proliferating	Hat1	0.443	histone aminotransferase 1 [Source:MGI Symbol	ENSMUSG00000027018	protein_coding
0	0.502248	0.631	0.179	0	CD8 proliferating	Psat1	0.452	phosphoserine aminotransferase 1 [Source:MGI Symbol	ENSMUSG00000024640	protein_coding
0	0.501064	0.824	0.425	0	CD8 proliferating	Prmt1	0.399	protein arginine N-methyltransferase 1 [Source:MGI Symbol	ENSMUSG00000109324	protein_coding
0	0.497274	0.736	0.292	0	CD8 proliferating	Prelid3b	0.444	PRELI domain containing 3B [Source:MGI Symbol	ENSMUSG00000016257	protein_coding
0	0.496527	0.986	0.913	0	CD8 proliferating	Clic1	0.073	chloride intracellular channel 1 [Source:MGI Symbol	ENSMUSG00000007041	protein_coding
0	0.496432	0.41	0.043	0	CD8 proliferating	Bub1b	0.367	BUB1B, mitotic checkpoint serine/threonine kinase [Source:MGI Symbol	ENSMUSG00000040084	protein_coding
0	0.49458	0.387	0.035	0	CD8 proliferating	Cdca7	0.352	cell division cycle associated 7 [Source:MGI Symbol	ENSMUSG00000055612	protein_coding
0	0.494046	0.405	0.039	0	CD8 proliferating	Atad5	0.366	ATPase family, AAA domain containing 5 [Source:MGI Symbol	ENSMUSG00000017550	protein_coding
0	0.491223	0.761	0.384	0	CD8 proliferating	Nme1	0.377	NME/NM23 nucleoside diphosphate kinase 1 [Source:MGI Symbol	ENSMUSG00000037601	protein_coding
0	0.491197	0.553	0.117	0	CD8 proliferating	Ppil1	0.436	peptidylprolyl isomerase (cyclophilin)-like 1 [Source:MGI Symbol	ENSMUSG00000024007	protein_coding
0	0.490886	0.492	0.081	0	CD8 proliferating	Rfc3	0.411	replication factor C (activator 1) 3 [Source:MGI Symbol	ENSMUSG00000033970	protein_coding
0	0.489484	0.208	0.014	0	CD8 proliferating	Gm20628	0.194	predicted gene 20628 [Source:MGI Symbol	ENSMUSG00000093656	antisense
0	0.488269	0.76	0.314	0	CD8 proliferating	Dpy30	0.446	dpy-30, histone methyltransferase complex regulatory subunit [Source:MGI Symbol	ENSMUSG00000024067	protein_coding
0	0.487683	0.641	0.231	0	CD8 proliferating	Erh	0.41	ERH mRNA splicing and mitosis factor [Source:MGI Symbol	ENSMUSG00000021131	protein_coding
0	0.487235	0.786	0.362	0	CD8 proliferating	Rpa1	0.424	replication protein A1 [Source:MGI Symbol	ENSMUSG00000000751	protein_coding
0	0.483718	0.337	0.011	0	CD8 proliferating	Pbk	0.326	PDZ binding kinase [Source:MGI Symbol	ENSMUSG00000022033	protein_coding
0	0.483338	0.509	0.121	0	CD8 proliferating	Alyref	0.388	Aly/REF export factor [Source:MGI Symbol	ENSMUSG00000025134	protein_coding
0	0.480722	0.544	0.245	0	CD8 proliferating	Hist1h1c	0.299	NA	NA	NA
0	0.478717	0.844	0.474	0	CD8 proliferating	Ndufab1	0.37	NADH:ubiquinone oxidoreductase subunit AB1 [Source:MGI Symbol	ENSMUSG00000030869	protein_coding
0	0.47787	0.737	0.389	0	CD8 proliferating	C1qbp	0.348	complement component 1, q subcomponent binding protein [Source:MGI Symbol	ENSMUSG00000018446	protein_coding
0	0.477508	0.53	0.111	0	CD8 proliferating	Topbp1	0.419	topoisomerase (DNA) II binding protein 1 [Source:MGI Symbol	ENSMUSG00000032555	protein_coding
0	0.475333	0.377	0.047	0	CD8 proliferating	Fam83d	0.33	family with sequence similarity 83, member D [Source:MGI Symbol	ENSMUSG00000027654	protein_coding
0	0.475227	0.954	0.755	0	CD8 proliferating	Hnrnpa1	0.199	heterogeneous nuclear ribonucleoprotein A1 [Source:MGI Symbol	ENSMUSG00000046434	protein_coding
0	0.474595	0.873	0.513	0	CD8 proliferating	Psma4	0.36	proteasome subunit alpha 4 [Source:MGI Symbol	ENSMUSG00000032301	protein_coding
0	0.472083	0.363	0.011	0	CD8 proliferating	Ska1	0.352	spindle and kinetochore associated complex subunit 1 [Source:MGI Symbol	ENSMUSG00000036223	protein_coding
0	0.467505	0.956	0.778	0	CD8 proliferating	Vim	0.178	vimentin [Source:MGI Symbol	ENSMUSG00000026728	protein_coding
0	0.466557	0.963	0.778	0	CD8 proliferating	Cox7a2	0.185	cytochrome c oxidase subunit 7A2 [Source:MGI Symbol	ENSMUSG00000032330	protein_coding
0	0.463653	0.368	0.055	0	CD8 proliferating	Hist1h2bj	0.313	NA	NA	NA
0	0.463454	0.921	0.663	0	CD8 proliferating	Pgk1	0.258	phosphoglycerate kinase 1 [Source:MGI Symbol	ENSMUSG00000062070	protein_coding
0	0.462926	0.98	0.842	0	CD8 proliferating	Atp5j	0.138	ATP synthase, H+ transporting, mitochondrial F0 complex, subunit F [Source:MGI Symbol	ENSMUSG00000022890	protein_coding
0	0.462696	0.951	0.73	0	CD8 proliferating	Cox6a1	0.221	cytochrome c oxidase subunit 6A1 [Source:MGI Symbol	ENSMUSG00000041697	protein_coding
0	0.462448	0.762	0.331	0	CD8 proliferating	Smc3	0.431	structural maintenance of chromosomes 3 [Source:MGI Symbol	ENSMUSG00000024974	protein_coding
0	0.462394	0.605	0.19	0	CD8 proliferating	Fabp5	0.415	fatty acid binding protein 5, epidermal [Source:MGI Symbol	ENSMUSG00000027533	protein_coding
0	0.460687	0.38	0.045	0	CD8 proliferating	Cdca2	0.335	cell division cycle associated 2 [Source:MGI Symbol	ENSMUSG00000048922	protein_coding
0	0.459496	0.815	0.387	0	CD8 proliferating	Cenpx	0.428	centromere protein X [Source:MGI Symbol	ENSMUSG00000025144	protein_coding
0	0.459454	0.533	0.168	0	CD8 proliferating	Ckap5	0.365	cytoskeleton associated protein 5 [Source:MGI Symbol	ENSMUSG00000040549	protein_coding
0	0.455405	0.571	0.15	0	CD8 proliferating	Hmgn5	0.421	high-mobility group nucleosome binding domain 5 [Source:MGI Symbol	ENSMUSG00000031245	protein_coding
0	0.454543	0.582	0.159	0	CD8 proliferating	Cmc2	0.423	COX assembly mitochondrial protein 2 [Source:MGI Symbol	ENSMUSG00000014633	protein_coding
0	0.453687	0.818	0.423	0	CD8 proliferating	Actn4	0.395	actinin alpha 4 [Source:MGI Symbol	ENSMUSG00000054808	protein_coding
0	0.453335	0.386	0.027	0	CD8 proliferating	Timeless	0.359	timeless circadian clock 1 [Source:MGI Symbol	ENSMUSG00000039994	protein_coding
0	0.451621	0.758	0.322	0	CD8 proliferating	Nubp1	0.436	nucleotide binding protein 1 [Source:MGI Symbol	ENSMUSG00000022503	protein_coding
0	0.449811	0.849	0.465	0	CD8 proliferating	Anapc11	0.384	anaphase promoting complex subunit 11 [Source:MGI Symbol	ENSMUSG00000025135	protein_coding
0	0.449514	0.843	0.548	0	CD8 proliferating	Pgam1	0.295	phosphoglycerate mutase 1 [Source:MGI Symbol	ENSMUSG00000011752	protein_coding
0	0.449345	0.795	0.408	0	CD8 proliferating	Paics	0.387	phosphoribosylaminoimidazole carboxylase, phosphoribosylaminoribosylaminoimidazole, succinocarboxamide synthetase [Source:MGI Symbol	ENSMUSG00000029247	protein_coding
0	0.448822	0.572	0.156	0	CD8 proliferating	Pold2	0.416	polymerase (DNA directed), delta 2, regulatory subunit [Source:MGI Symbol	ENSMUSG00000020471	protein_coding
0	0.44874	0.996	0.965	0	CD8 proliferating	Calm1	0.031	calmodulin 1 [Source:MGI Symbol	ENSMUSG00000001175	protein_coding
0	0.448517	0.338	0.017	0	CD8 proliferating	Depdc1a	0.321	DEP domain containing 1a [Source:MGI Symbol	ENSMUSG00000028175	protein_coding
0	0.448273	0.806	0.382	0	CD8 proliferating	Magoh	0.424	mago homolog, exon junction complex core component [Source:MGI Symbol	ENSMUSG00000028609	protein_coding
0	0.447907	0.935	0.66	0	CD8 proliferating	Ndufb7	0.275	NADH:ubiquinone oxidoreductase subunit B7 [Source:MGI Symbol	ENSMUSG00000033938	protein_coding
0	0.447748	0.513	0.095	0	CD8 proliferating	Anapc15	0.418	anaphase promoting complex C subunit 15 [Source:MGI Symbol	ENSMUSG00000030649	protein_coding
0	0.446169	0.978	0.858	0	CD8 proliferating	Ppp1ca	0.12	protein phosphatase 1 catalytic subunit alpha [Source:MGI Symbol	ENSMUSG00000040385	protein_coding
0	0.446169	0.978	0.858	0	CD8 proliferating	Ppp1ca	0.12	protein phosphatase 1 catalytic subunit alpha [Source:MGI Symbol	ENSMUSG00000096994	protein_coding
0	0.44412	0.69	0.279	0	CD8 proliferating	Kpnb1	0.411	karyopherin (importin) beta 1 [Source:MGI Symbol	ENSMUSG00000001440	protein_coding
0	0.443761	0.334	0.012	0	CD8 proliferating	Cdca5	0.322	cell division cycle associated 5 [Source:MGI Symbol	ENSMUSG00000024791	protein_coding
0	0.443694	0.342	0.011	0	CD8 proliferating	Nuf2	0.331	NUF2, NDC80 kinetochore complex component [Source:MGI Symbol	ENSMUSG00000026683	protein_coding
0	0.442482	0.983	0.884	0	CD8 proliferating	Pkm	0.099	pyruvate kinase, muscle [Source:MGI Symbol	ENSMUSG00000032294	protein_coding
0	0.442179	0.728	0.308	0	CD8 proliferating	Plp2	0.42	proteolipid protein 2 [Source:MGI Symbol	ENSMUSG00000031146	protein_coding
0	0.441379	0.908	0.582	0	CD8 proliferating	Psmb6	0.326	proteasome (prosome, macropain) subunit, beta type 6 [Source:MGI Symbol	ENSMUSG00000018286	protein_coding
0	0.441339	0.661	0.23	0	CD8 proliferating	Uchl3	0.431	ubiquitin carboxyl-terminal esterase L3 (ubiquitin thiolesterase) [Source:MGI Symbol	ENSMUSG00000022111	protein_coding
0	0.441183	0.369	0.023	0	CD8 proliferating	Pole	0.346	polymerase (DNA directed), epsilon [Source:MGI Symbol	ENSMUSG00000007080	protein_coding
0	0.438353	0.973	0.905	0	CD8 proliferating	Sumo2	0.068	small ubiquitin-like modifier 2 [Source:MGI Symbol	ENSMUSG00000020738	protein_coding
0	0.438305	0.761	0.333	0	CD8 proliferating	Nans	0.428	N-acetylneuraminic acid synthase (sialic acid synthase) [Source:MGI Symbol	ENSMUSG00000028334	protein_coding
0	0.43829	0.98	0.836	0	CD8 proliferating	Hsp90b1	0.144	heat shock protein 90, beta (Grp94), member 1 [Source:MGI Symbol	ENSMUSG00000020048	protein_coding
0	0.438185	0.395	0.062	0	CD8 proliferating	Kif20b	0.333	kinesin family member 20B [Source:MGI Symbol	ENSMUSG00000024795	protein_coding
0	0.437886	0.536	0.159	0	CD8 proliferating	Ipo5	0.377	importin 5 [Source:MGI Symbol	ENSMUSG00000030662	protein_coding
0	0.435533	0.761	0.344	0	CD8 proliferating	Eif1ax	0.417	eukaryotic translation initiation factor 1A, X-linked [Source:MGI Symbol	ENSMUSG00000067194	protein_coding
0	0.435028	0.731	0.298	0	CD8 proliferating	Sae1	0.433	SUMO1 activating enzyme subunit 1 [Source:MGI Symbol	ENSMUSG00000052833	protein_coding
0	0.434914	0.821	0.42	0	CD8 proliferating	Snrpc	0.401	U1 small nuclear ribonucleoprotein C [Source:MGI Symbol	ENSMUSG00000024217	protein_coding
0	0.434696	0.774	0.344	0	CD8 proliferating	Mrpl42	0.43	mitochondrial ribosomal protein L42 [Source:MGI Symbol	ENSMUSG00000062981	protein_coding
0	0.433824	0.566	0.17	0	CD8 proliferating	Rfc1	0.396	replication factor C (activator 1) 1 [Source:MGI Symbol	ENSMUSG00000029191	protein_coding
0	0.433301	0.785	0.386	0	CD8 proliferating	Eif2s1	0.399	eukaryotic translation initiation factor 2, subunit 1 alpha [Source:MGI Symbol	ENSMUSG00000021116	protein_coding
0	0.432947	0.881	0.525	0	CD8 proliferating	Nono	0.356	non-POU-domain-containing, octamer binding protein [Source:MGI Symbol	ENSMUSG00000031311	protein_coding
0	0.432035	0.892	0.568	0	CD8 proliferating	Psmb2	0.324	proteasome (prosome, macropain) subunit, beta type 2 [Source:MGI Symbol	ENSMUSG00000028837	protein_coding
0	0.430058	0.737	0.337	0	CD8 proliferating	Nop58	0.4	NOP58 ribonucleoprotein [Source:MGI Symbol	ENSMUSG00000026020	protein_coding
0	0.428908	0.334	0.013	0	CD8 proliferating	Mybl2	0.321	myeloblastosis oncogene-like 2 [Source:MGI Symbol	ENSMUSG00000017861	protein_coding
0	0.42724	0.428	0.067	0	CD8 proliferating	Chaf1b	0.361	chromatin assembly factor 1, subunit B (p60) [Source:MGI Symbol	ENSMUSG00000022945	protein_coding
0	0.426665	0.65	0.232	0	CD8 proliferating	Nelfe	0.418	negative elongation factor complex member E, Rdbp [Source:MGI Symbol	ENSMUSG00000024369	protein_coding
0	0.42652	0.328	0.01	0	CD8 proliferating	Bub1	0.318	BUB1, mitotic checkpoint serine/threonine kinase [Source:MGI Symbol	ENSMUSG00000027379	protein_coding
0	0.425442	0.801	0.411	0	CD8 proliferating	Eif3l	0.39	eukaryotic translation initiation factor 3, subunit L [Source:MGI Symbol	ENSMUSG00000033047	protein_coding
0	0.425243	0.902	0.572	0	CD8 proliferating	Sdhb	0.33	succinate dehydrogenase complex, subunit B, iron sulfur (Ip) [Source:MGI Symbol	ENSMUSG00000009863	protein_coding
0	0.423615	1	0.999	0	CD8 proliferating	Actg1	0.001	actin, gamma, cytoplasmic 1 [Source:MGI Symbol	ENSMUSG00000062825	protein_coding
0	0.42212	0.898	0.567	0	CD8 proliferating	Ddx39b	0.331	DEAD (Asp-Glu-Ala-Asp) box polypeptide 39B [Source:MGI Symbol	ENSMUSG00000019432	protein_coding
0	0.421322	0.697	0.274	0	CD8 proliferating	Snrpa	0.423	small nuclear ribonucleoprotein polypeptide A [Source:MGI Symbol	ENSMUSG00000061479	protein_coding
0	0.421286	0.815	0.423	0	CD8 proliferating	Smc6	0.392	structural maintenance of chromosomes 6 [Source:MGI Symbol	ENSMUSG00000020608	protein_coding
0	0.420845	0.681	0.253	0	CD8 proliferating	Snrpa1	0.428	small nuclear ribonucleoprotein polypeptide A' [Source:MGI Symbol	ENSMUSG00000030512	protein_coding
0	0.419394	0.698	0.294	0	CD8 proliferating	Hnrnpd	0.404	heterogeneous nuclear ribonucleoprotein D [Source:MGI Symbol	ENSMUSG00000000568	protein_coding
0	0.418515	0.706	0.27	0	CD8 proliferating	Sdf2l1	0.436	stromal cell-derived factor 2-like 1 [Source:MGI Symbol	ENSMUSG00000022769	protein_coding
0	0.417026	0.522	0.118	0	CD8 proliferating	Nup62	0.404	nucleoporin 62 [Source:MGI Symbol	ENSMUSG00000109511	protein_coding
0	0.41696	0.845	0.493	0	CD8 proliferating	Hprt	0.352	hypoxanthine guanine phosphoribosyl transferase [Source:MGI Symbol	ENSMUSG00000025630	protein_coding
0	0.414467	0.701	0.282	0	CD8 proliferating	Psip1	0.419	PC4 and SFRS1 interacting protein 1 [Source:MGI Symbol	ENSMUSG00000028484	protein_coding
0	0.41236	0.44	0.066	0	CD8 proliferating	Pkmyt1	0.374	protein kinase, membrane associated tyrosine/threonine 1 [Source:MGI Symbol	ENSMUSG00000023908	protein_coding
0	0.411333	0.969	0.788	0	CD8 proliferating	Tpm3	0.181	tropomyosin 3, gamma [Source:MGI Symbol	ENSMUSG00000027940	protein_coding
0	0.411095	0.917	0.62	0	CD8 proliferating	Uqcr10	0.297	ubiquinol-cytochrome c reductase, complex III subunit X [Source:MGI Symbol	ENSMUSG00000059534	protein_coding
0	0.410768	0.357	0.021	0	CD8 proliferating	Cenps	0.336	centromere protein S [Source:MGI Symbol	ENSMUSG00000073705	protein_coding
0	0.409826	0.412	0.053	0	CD8 proliferating	Prim2	0.359	DNA primase, p58 subunit [Source:MGI Symbol	ENSMUSG00000026134	protein_coding
0	0.407872	0.326	0.027	0	CD8 proliferating	Arhgap11a	0.299	Rho GTPase activating protein 11A [Source:MGI Symbol	ENSMUSG00000041219	protein_coding
0	0.4064	0.98	0.85	0	CD8 proliferating	Serbp1	0.13	serpine1 mRNA binding protein 1 [Source:MGI Symbol	ENSMUSG00000036371	protein_coding
0	0.405822	0.947	0.741	0	CD8 proliferating	1810037I17Rik	0.206	RIKEN cDNA 1810037I17 gene [Source:MGI Symbol	ENSMUSG00000054091	protein_coding
0	0.403706	0.906	0.612	0	CD8 proliferating	Psmb5	0.294	proteasome (prosome, macropain) subunit, beta type 5 [Source:MGI Symbol	ENSMUSG00000022193	protein_coding
0	0.403189	0.299	0.016	0	CD8 proliferating	Mis18bp1	0.283	MIS18 binding protein 1 [Source:MGI Symbol	ENSMUSG00000047534	protein_coding
0	0.402409	0.594	0.18	0	CD8 proliferating	Rbbp8	0.414	retinoblastoma binding protein 8, endonuclease [Source:MGI Symbol	ENSMUSG00000041238	protein_coding
0	0.402154	0.787	0.394	0	CD8 proliferating	Vdac1	0.393	voltage-dependent anion channel 1 [Source:MGI Symbol	ENSMUSG00000020402	protein_coding
0	0.401943	0.623	0.208	0	CD8 proliferating	Nt5c3b	0.415	5'-nucleotidase, cytosolic IIIB [Source:MGI Symbol	ENSMUSG00000017176	protein_coding
0	0.401197	0.678	0.266	0	CD8 proliferating	CAAA01147332.1	0.412	NULL	ENSMUSG00000095742	protein_coding
0	0.400332	0.872	0.529	0	CD8 proliferating	Ndufc2	0.343	NADH:ubiquinone oxidoreductase subunit C2 [Source:MGI Symbol	ENSMUSG00000030647	protein_coding
0	0.399602	0.638	0.233	0	CD8 proliferating	Casp8ap2	0.405	caspase 8 associated protein 2 [Source:MGI Symbol	ENSMUSG00000028282	protein_coding
0	0.398476	0.934	0.72	0	CD8 proliferating	Eno1	0.214	enolase 1, alpha non-neuron [Source:MGI Symbol	ENSMUSG00000063524	protein_coding
0	0.397551	0.362	0.019	0	CD8 proliferating	Fignl1	0.343	fidgetin-like 1 [Source:MGI Symbol	ENSMUSG00000035455	protein_coding
0	0.397316	0.755	0.336	0	CD8 proliferating	Pdap1	0.419	PDGFA associated protein 1 [Source:MGI Symbol	ENSMUSG00000029623	protein_coding
0	0.397298	0.376	0.055	0	CD8 proliferating	Syce2	0.321	synaptonemal complex central element protein 2 [Source:MGI Symbol	ENSMUSG00000003824	protein_coding
0	0.395798	0.823	0.432	0	CD8 proliferating	Psmd13	0.391	proteasome (prosome, macropain) 26S subunit, non-ATPase, 13 [Source:MGI Symbol	ENSMUSG00000025487	protein_coding
0	0.393862	0.904	0.648	0	CD8 proliferating	Cmtm7	0.256	CKLF-like MARVEL transmembrane domain containing 7 [Source:MGI Symbol	ENSMUSG00000032436	protein_coding
0	0.393326	0.748	0.349	0	CD8 proliferating	Gars	0.399	glycyl-tRNA synthetase [Source:MGI Symbol	ENSMUSG00000029777	protein_coding
0	0.393166	0.873	0.538	0	CD8 proliferating	Ywhab	0.335	tyrosine 3-monooxygenase/tryptophan 5-monooxygenase activation protein, beta polypeptide [Source:MGI Symbol	ENSMUSG00000018326	protein_coding
0	0.392057	0.948	0.717	0	CD8 proliferating	Srsf7	0.231	serine and arginine-rich splicing factor 7 [Source:MGI Symbol	ENSMUSG00000024097	protein_coding
0	0.391682	0.825	0.455	0	CD8 proliferating	Idh3a	0.37	isocitrate dehydrogenase 3 (NAD+) alpha [Source:MGI Symbol	ENSMUSG00000032279	protein_coding
0	0.390218	0.93	0.7	0	CD8 proliferating	Atp5g1	0.23	ATP synthase, H+ transporting, mitochondrial F0 complex, subunit C1 (subunit 9) [Source:MGI Symbol	ENSMUSG00000006057	protein_coding
0	0.389961	0.911	0.634	0	CD8 proliferating	Snu13	0.277	SNU13 homolog, small nuclear ribonucleoprotein (U4/U6.U5) [Source:MGI Symbol	ENSMUSG00000063480	protein_coding
0	0.387729	0.745	0.378	0	CD8 proliferating	Eif3b	0.367	eukaryotic translation initiation factor 3, subunit B [Source:MGI Symbol	ENSMUSG00000056076	protein_coding
0	0.387221	0.356	0.039	0	CD8 proliferating	Hirip3	0.317	HIRA interacting protein 3 [Source:MGI Symbol	ENSMUSG00000042606	protein_coding
0	0.385197	0.776	0.396	0	CD8 proliferating	Pycard	0.38	PYD and CARD domain containing [Source:MGI Symbol	ENSMUSG00000030793	protein_coding
0	0.383802	0.652	0.246	0	CD8 proliferating	Lyar	0.406	Ly1 antibody reactive clone [Source:MGI Symbol	ENSMUSG00000067367	protein_coding
0	0.383118	0.913	0.632	0	CD8 proliferating	Ywhae	0.281	tyrosine 3-monooxygenase/tryptophan 5-monooxygenase activation protein, epsilon polypeptide [Source:MGI Symbol	ENSMUSG00000020849	protein_coding
0	0.382476	0.285	0.012	0	CD8 proliferating	Sgo2a	0.273	shugoshin 2A [Source:MGI Symbol	ENSMUSG00000026039	protein_coding
0	0.382027	0.8	0.399	0	CD8 proliferating	Rnps1	0.401	RNA binding protein with serine rich domain 1 [Source:MGI Symbol	ENSMUSG00000034681	protein_coding
0	0.381982	0.281	0.008	0	CD8 proliferating	Nek2	0.273	NIMA (never in mitosis gene a)-related expressed kinase 2 [Source:MGI Symbol	ENSMUSG00000026622	protein_coding
0	0.381982	0.281	0.008	0	CD8 proliferating	Nek2	0.273	NIMA (never in mitosis gene a)-related expressed kinase 2 [Source:MGI Symbol	ENSMUSG00000110797	protein_coding
0	0.381395	0.52	0.164	0	CD8 proliferating	Shmt2	0.356	serine hydroxymethyltransferase 2 (mitochondrial) [Source:MGI Symbol	ENSMUSG00000025403	protein_coding
0	0.381281	0.689	0.29	0	CD8 proliferating	Hdgf	0.399	heparin binding growth factor [Source:MGI Symbol	ENSMUSG00000004897	protein_coding
0	0.379903	0.306	0.015	0	CD8 proliferating	Kifc1	0.291	kinesin family member C1 [Source:MGI Symbol	ENSMUSG00000079553	protein_coding
0	0.379772	0.741	0.36	0	CD8 proliferating	Rexo2	0.381	RNA exonuclease 2 [Source:MGI Symbol	ENSMUSG00000032026	protein_coding
0	0.37942	0.357	0.033	0	CD8 proliferating	Cenpk	0.324	centromere protein K [Source:MGI Symbol	ENSMUSG00000021714	protein_coding
0	0.378224	0.892	0.571	0	CD8 proliferating	Ppp4c	0.321	protein phosphatase 4, catalytic subunit [Source:MGI Symbol	ENSMUSG00000030697	protein_coding
0	0.37816	0.42	0.069	0	CD8 proliferating	Mms22l	0.351	MMS22-like, DNA repair protein [Source:MGI Symbol	ENSMUSG00000045751	protein_coding
0	0.378076	0.677	0.282	0	CD8 proliferating	Supt16	0.395	SPT16, facilitates chromatin remodeling subunit [Source:MGI Symbol	ENSMUSG00000035726	protein_coding
0	0.377721	0.903	0.605	0	CD8 proliferating	Swi5	0.298	SWI5 recombination repair homolog (yeast) [Source:MGI Symbol	ENSMUSG00000044627	protein_coding
0	0.377702	0.657	0.263	0	CD8 proliferating	Baz1b	0.394	bromodomain adjacent to zinc finger domain, 1B [Source:MGI Symbol	ENSMUSG00000002748	protein_coding
0	0.377294	0.309	0.02	0	CD8 proliferating	Ckap2	0.289	cytoskeleton associated protein 2 [Source:MGI Symbol	ENSMUSG00000037725	protein_coding
0	0.376757	0.805	0.414	0	CD8 proliferating	Dazap1	0.391	DAZ associated protein 1 [Source:MGI Symbol	ENSMUSG00000069565	protein_coding
0	0.376653	0.695	0.278	0	CD8 proliferating	Pfdn6	0.417	prefoldin subunit 6 [Source:MGI Symbol	ENSMUSG00000024309	protein_coding
0	0.376059	0.76	0.36	0	CD8 proliferating	Dnajc2	0.4	DnaJ heat shock protein family (Hsp40) member C2 [Source:MGI Symbol	ENSMUSG00000029014	protein_coding
0	0.375047	0.482	0.096	0	CD8 proliferating	Ppih	0.386	peptidyl prolyl isomerase H [Source:MGI Symbol	ENSMUSG00000060288	protein_coding
0	0.375001	0.278	0.021	0	CD8 proliferating	Hist1h2an	0.257	histone cluster 1, H2an [Source:MGI Symbol	ENSMUSG00000069309	protein_coding
0	0.374857	0.289	0.012	0	CD8 proliferating	Kif20a	0.277	kinesin family member 20A [Source:MGI Symbol	ENSMUSG00000003779	protein_coding
0	0.374551	0.545	0.15	0	CD8 proliferating	Pih1d1	0.395	PIH1 domain containing 1 [Source:MGI Symbol	ENSMUSG00000003423	protein_coding
0	0.374386	0.391	0.054	0	CD8 proliferating	Rcc1	0.337	regulator of chromosome condensation 1 [Source:MGI Symbol	ENSMUSG00000028896	protein_coding
0	0.373753	0.903	0.637	0	CD8 proliferating	Hspd1	0.266	heat shock protein 1 (chaperonin) [Source:MGI Symbol	ENSMUSG00000025980	protein_coding
0	0.372932	0.526	0.153	0	CD8 proliferating	Slc29a1	0.373	solute carrier family 29 (nucleoside transporters), member 1 [Source:MGI Symbol	ENSMUSG00000023942	protein_coding
0	0.372809	0.999	0.993	0	CD8 proliferating	Hsp90ab1	0.006	heat shock protein 90 alpha (cytosolic), class B member 1 [Source:MGI Symbol	ENSMUSG00000023944	protein_coding
0	0.372761	0.877	0.546	0	CD8 proliferating	Tmem14c	0.331	transmembrane protein 14C [Source:MGI Symbol	ENSMUSG00000021361	protein_coding
0	0.37234	0.238	0.028	0	CD8 proliferating	Hist1h3i	0.21	NA	NA	NA
0	0.371883	0.9	0.612	0	CD8 proliferating	Cct5	0.288	chaperonin containing Tcp1, subunit 5 (epsilon) [Source:MGI Symbol	ENSMUSG00000022234	protein_coding
0	0.370528	0.912	0.623	0	CD8 proliferating	Ndufb8	0.289	NADH:ubiquinone oxidoreductase subunit B8 [Source:MGI Symbol	ENSMUSG00000025204	protein_coding
0	0.370213	0.255	0.022	0	CD8 proliferating	Ung	0.233	uracil DNA glycosylase [Source:MGI Symbol	ENSMUSG00000029591	protein_coding
0	0.370082	0.454	0.113	0	CD8 proliferating	Mthfd1	0.341	methylenetetrahydrofolate dehydrogenase (NADP+ dependent), methenyltetrahydrofolate cyclohydrolase, formyltetrahydrofolate synthase [Source:MGI Symbol	ENSMUSG00000021048	protein_coding
0	0.370016	0.818	0.455	0	CD8 proliferating	Cyc1	0.363	cytochrome c-1 [Source:MGI Symbol	ENSMUSG00000022551	protein_coding
0	0.37	0.617	0.211	0	CD8 proliferating	Timm50	0.406	translocase of inner mitochondrial membrane 50 [Source:MGI Symbol	ENSMUSG00000003438	protein_coding
0	0.368606	0.744	0.358	0	CD8 proliferating	Mrpl12	0.386	mitochondrial ribosomal protein L12 [Source:MGI Symbol	ENSMUSG00000039640	protein_coding
0	0.368066	0.391	0.15	0	CD8 proliferating	Klf2	0.241	Kruppel-like factor 2 (lung) [Source:MGI Symbol	ENSMUSG00000055148	protein_coding
0	0.367932	0.786	0.383	0	CD8 proliferating	Rnaseh2c	0.403	ribonuclease H2, subunit C [Source:MGI Symbol	ENSMUSG00000024925	protein_coding
0	0.367528	0.28	0.062	0	CD8 proliferating	Eno3	0.218	enolase 3, beta muscle [Source:MGI Symbol	ENSMUSG00000060600	protein_coding
0	0.366808	0.557	0.168	0	CD8 proliferating	Xpo1	0.389	exportin 1 [Source:MGI Symbol	ENSMUSG00000020290	protein_coding
0	0.364436	0.915	0.607	0	CD8 proliferating	Ndufa11	0.308	NADH:ubiquinone oxidoreductase subunit A11 [Source:MGI Symbol	ENSMUSG00000002379	protein_coding
0	0.362732	0.548	0.15	0	CD8 proliferating	Mis18a	0.398	MIS18 kinetochore protein A [Source:MGI Symbol	ENSMUSG00000022978	protein_coding
0	0.36231	0.783	0.397	0	CD8 proliferating	Vdac3	0.386	voltage-dependent anion channel 3 [Source:MGI Symbol	ENSMUSG00000008892	protein_coding
0	0.362026	0.578	0.185	0	CD8 proliferating	Eri1	0.393	exoribonuclease 1 [Source:MGI Symbol	ENSMUSG00000031527	protein_coding
0	0.361583	0.722	0.325	0	CD8 proliferating	Cs	0.397	citrate synthase [Source:MGI Symbol	ENSMUSG00000005683	protein_coding
0	0.361583	0.253	0.007	0	CD8 proliferating	Pimreg	0.246	PICALM interacting mitotic regulator [Source:MGI Symbol	ENSMUSG00000020808	protein_coding
0	0.361128	0.748	0.336	0	CD8 proliferating	Cbx1	0.412	chromobox 1 [Source:MGI Symbol	ENSMUSG00000018666	protein_coding
0	0.360995	0.237	0.023	0	CD8 proliferating	Gm4316	0.214	predicted gene 4316 [Source:MGI Symbol	ENSMUSG00000110537	lincRNA
0	0.360926	0.694	0.268	0	CD8 proliferating	Ilf2	0.426	interleukin enhancer binding factor 2 [Source:MGI Symbol	ENSMUSG00000001016	protein_coding
0	0.360885	0.5	0.165	0	CD8 proliferating	Fzr1	0.335	fizzy and cell division cycle 20 related 1 [Source:MGI Symbol	ENSMUSG00000020235	protein_coding
0	0.360252	0.863	0.519	0	CD8 proliferating	Ndufb6	0.344	NADH:ubiquinone oxidoreductase subunit B6 [Source:MGI Symbol	ENSMUSG00000071014	protein_coding
0	0.360192	0.267	0.01	0	CD8 proliferating	Sapcd2	0.257	suppressor APC domain containing 2 [Source:MGI Symbol	ENSMUSG00000026955	protein_coding
0	0.359844	0.609	0.219	0	CD8 proliferating	Srrt	0.39	serrate RNA effector molecule homolog (Arabidopsis) [Source:MGI Symbol	ENSMUSG00000037364	protein_coding
0	0.358885	0.311	0.015	0	CD8 proliferating	Cenpp	0.296	centromere protein P [Source:MGI Symbol	ENSMUSG00000021391	protein_coding
0	0.358305	0.702	0.34	0	CD8 proliferating	Dnajc15	0.362	DnaJ heat shock protein family (Hsp40) member C15 [Source:MGI Symbol	ENSMUSG00000022013	protein_coding
0	0.35806	0.833	0.479	0	CD8 proliferating	Txnl1	0.354	thioredoxin-like 1 [Source:MGI Symbol	ENSMUSG00000024583	protein_coding
0	0.357772	0.405	0.071	0	CD8 proliferating	Rbl1	0.334	RB transcriptional corepressor like 1 [Source:MGI Symbol	ENSMUSG00000027641	protein_coding
0	0.357531	0.92	0.633	0	CD8 proliferating	Ewsr1	0.287	Ewing sarcoma breakpoint region 1 [Source:MGI Symbol	ENSMUSG00000009079	protein_coding
0	0.35748	0.429	0.117	0	CD8 proliferating	Cdkn2a	0.312	cyclin dependent kinase inhibitor 2A [Source:MGI Symbol	ENSMUSG00000044303	protein_coding
0	0.357186	0.474	0.11	0	CD8 proliferating	Cdt1	0.364	chromatin licensing and DNA replication factor 1 [Source:MGI Symbol	ENSMUSG00000006585	protein_coding
0	0.357181	0.621	0.243	0	CD8 proliferating	Smarcc1	0.378	SWI/SNF related, matrix associated, actin dependent regulator of chromatin, subfamily c, member 1 [Source:MGI Symbol	ENSMUSG00000032481	protein_coding
0	0.356772	0.778	0.452	0	CD8 proliferating	Fbl	0.326	fibrillarin [Source:MGI Symbol	ENSMUSG00000046865	protein_coding
0	0.354911	0.63	0.226	0	CD8 proliferating	Uchl5	0.404	ubiquitin carboxyl-terminal esterase L5 [Source:MGI Symbol	ENSMUSG00000018189	protein_coding
0	0.35447	0.589	0.197	0	CD8 proliferating	Nudt5	0.392	nudix (nucleoside diphosphate linked moiety X)-type motif 5 [Source:MGI Symbol	ENSMUSG00000025817	protein_coding
0	0.353492	0.363	0.096	0	CD8 proliferating	1700097N02Rik	0.267	RIKEN cDNA 1700097N02 gene [Source:MGI Symbol	ENSMUSG00000099474	bidirectional_promoter_lncRNA
0	0.352405	0.514	0.131	0	CD8 proliferating	Aaas	0.383	achalasia, adrenocortical insufficiency, alacrimia [Source:MGI Symbol	ENSMUSG00000036678	protein_coding
0	0.352093	0.806	0.422	0	CD8 proliferating	Psma6	0.384	proteasome subunit alpha 6 [Source:MGI Symbol	ENSMUSG00000021024	protein_coding
0	0.35193	0.869	0.566	0	CD8 proliferating	Cct8	0.303	chaperonin containing Tcp1, subunit 8 (theta) [Source:MGI Symbol	ENSMUSG00000025613	protein_coding
0	0.3508	0.379	0.055	0	CD8 proliferating	Tmem97	0.324	transmembrane protein 97 [Source:MGI Symbol	ENSMUSG00000037278	protein_coding
0	0.350728	0.296	0.014	0	CD8 proliferating	Melk	0.282	maternal embryonic leucine zipper kinase [Source:MGI Symbol	ENSMUSG00000035683	protein_coding
0	0.350478	0.576	0.206	0	CD8 proliferating	Rif1	0.37	replication timing regulatory factor 1 [Source:MGI Symbol	ENSMUSG00000036202	protein_coding
0	0.349997	0.839	0.469	0	CD8 proliferating	Ndufv2	0.37	NADH:ubiquinone oxidoreductase core subunit V2 [Source:MGI Symbol	ENSMUSG00000024099	protein_coding
0	0.349737	0.87	0.536	0	CD8 proliferating	Psmb4	0.334	proteasome (prosome, macropain) subunit, beta type 4 [Source:MGI Symbol	ENSMUSG00000005779	protein_coding
0	0.349531	0.458	0.098	0	CD8 proliferating	Fxn	0.36	frataxin [Source:MGI Symbol	ENSMUSG00000059363	protein_coding
0	0.349265	0.315	0.022	0	CD8 proliferating	Rmi2	0.293	RecQ mediated genome instability 2 [Source:MGI Symbol	ENSMUSG00000037991	protein_coding
0	0.349087	0.505	0.168	0	CD8 proliferating	Cyp51	0.337	cytochrome P450, family 51 [Source:MGI Symbol	ENSMUSG00000001467	protein_coding
0	0.348787	0.621	0.214	0	CD8 proliferating	Ubl4a	0.407	ubiquitin-like 4A [Source:MGI Symbol	ENSMUSG00000015290	protein_coding
0	0.3487	0.816	0.444	0	CD8 proliferating	Eif4a3	0.372	eukaryotic translation initiation factor 4A3 [Source:MGI Symbol	ENSMUSG00000025580	protein_coding
0	0.348645	0.84	0.499	0	CD8 proliferating	G3bp1	0.341	GTPase activating protein (SH3 domain) binding protein 1 [Source:MGI Symbol	ENSMUSG00000018583	protein_coding
0	0.348025	0.281	0.016	0	CD8 proliferating	Ect2	0.265	ect2 oncogene [Source:MGI Symbol	ENSMUSG00000027699	protein_coding
0	0.347124	0.564	0.205	0	CD8 proliferating	Gar1	0.359	GAR1 ribonucleoprotein [Source:MGI Symbol	ENSMUSG00000028010	protein_coding
0	0.346743	0.795	0.416	0	CD8 proliferating	U2af2	0.379	U2 small nuclear ribonucleoprotein auxiliary factor (U2AF) 2 [Source:MGI Symbol	ENSMUSG00000030435	protein_coding
0	0.346201	0.755	0.365	0	CD8 proliferating	Uba2	0.39	ubiquitin-like modifier activating enzyme 2 [Source:MGI Symbol	ENSMUSG00000052997	protein_coding
0	0.345548	0.863	0.523	0	CD8 proliferating	Ube2l3	0.34	ubiquitin-conjugating enzyme E2L 3 [Source:MGI Symbol	ENSMUSG00000038965	protein_coding
0	0.345085	0.758	0.362	0	CD8 proliferating	Phf5a	0.396	PHD finger protein 5A [Source:MGI Symbol	ENSMUSG00000061360	protein_coding
0	0.344833	0.936	0.694	0	CD8 proliferating	Snrpg	0.242	small nuclear ribonucleoprotein polypeptide G [Source:MGI Symbol	ENSMUSG00000057278	protein_coding
0	0.344706	0.588	0.221	0	CD8 proliferating	Ppa1	0.367	pyrophosphatase (inorganic) 1 [Source:MGI Symbol	ENSMUSG00000020089	protein_coding
0	0.344464	0.392	0.086	0	CD8 proliferating	Idi1	0.306	isopentenyl-diphosphate delta isomerase [Source:MGI Symbol	ENSMUSG00000058258	protein_coding
0	0.343559	0.287	0.013	0	CD8 proliferating	Brip1	0.274	BRCA1 interacting protein C-terminal helicase 1 [Source:MGI Symbol	ENSMUSG00000034329	protein_coding
0	0.342777	0.904	0.605	0	CD8 proliferating	Tpm4	0.299	tropomyosin 4 [Source:MGI Symbol	ENSMUSG00000031799	protein_coding
0	0.342715	0.956	0.771	0	CD8 proliferating	Gnb2	0.185	guanine nucleotide binding protein (G protein), beta 2 [Source:MGI Symbol	ENSMUSG00000029713	protein_coding
0	0.342198	0.246	0.009	0	CD8 proliferating	Mxd3	0.237	Max dimerization protein 3 [Source:MGI Symbol	ENSMUSG00000021485	protein_coding
0	0.34178	0.852	0.485	0	CD8 proliferating	Ap2s1	0.367	adaptor-related protein complex 2, sigma 1 subunit [Source:MGI Symbol	ENSMUSG00000008036	protein_coding
0	0.341258	0.517	0.143	0	CD8 proliferating	Nsmce1	0.374	NSE1 homolog, SMC5-SMC6 complex component [Source:MGI Symbol	ENSMUSG00000030750	protein_coding
0	0.341212	0.973	0.832	0	CD8 proliferating	Rpl31	0.141	ribosomal protein L31 [Source:MGI Symbol	ENSMUSG00000073702	protein_coding
0	0.340988	0.905	0.596	0	CD8 proliferating	Smdt1	0.309	single-pass membrane protein with aspartate rich tail 1 [Source:MGI Symbol	ENSMUSG00000022452	protein_coding
0	0.339606	0.964	0.807	0	CD8 proliferating	Atp5f1	0.157	NA	NA	NA
0	0.338854	0.318	0.031	0	CD8 proliferating	Brca2	0.287	breast cancer 2, early onset [Source:MGI Symbol	ENSMUSG00000041147	protein_coding
0	0.337982	0.842	0.497	0	CD8 proliferating	Ppm1g	0.345	protein phosphatase 1G (formerly 2C), magnesium-dependent, gamma isoform [Source:MGI Symbol	ENSMUSG00000029147	protein_coding
0	0.337488	0.44	0.106	0	CD8 proliferating	Timm8a1	0.334	translocase of inner mitochondrial membrane 8A1 [Source:MGI Symbol	ENSMUSG00000048007	protein_coding
0	0.337108	0.942	0.725	0	CD8 proliferating	Psma2	0.217	proteasome subunit alpha 2 [Source:MGI Symbol	ENSMUSG00000015671	protein_coding
0	0.337015	0.985	0.892	0	CD8 proliferating	Elob	0.093	elongin B [Source:MGI Symbol	ENSMUSG00000055839	protein_coding
0	0.33603	0.581	0.184	0	CD8 proliferating	Pbdc1	0.397	polysaccharide biosynthesis domain containing 1 [Source:MGI Symbol	ENSMUSG00000031226	protein_coding
0	0.336024	0.903	0.614	0	CD8 proliferating	Snrpd2	0.289	small nuclear ribonucleoprotein D2 [Source:MGI Symbol	ENSMUSG00000040824	protein_coding
0	0.335974	0.751	0.339	0	CD8 proliferating	Ssna1	0.412	SS nuclear autoantigen 1 [Source:MGI Symbol	ENSMUSG00000026966	protein_coding
0	0.335774	0.888	0.564	0	CD8 proliferating	Eloc	0.324	elongin C [Source:MGI Symbol	ENSMUSG00000079658	protein_coding
0	0.335411	0.9	0.587	0	CD8 proliferating	Arpp19	0.313	cAMP-regulated phosphoprotein 19 [Source:MGI Symbol	ENSMUSG00000007656	protein_coding
0	0.335288	0.259	0.007	0	CD8 proliferating	Kif2c	0.252	kinesin family member 2C [Source:MGI Symbol	ENSMUSG00000028678	protein_coding
0	0.334813	0.315	0.016	0	CD8 proliferating	Poc1a	0.299	POC1 centriolar protein A [Source:MGI Symbol	ENSMUSG00000023345	protein_coding
0	0.33474	0.872	0.553	0	CD8 proliferating	Ptbp1	0.319	polypyrimidine tract binding protein 1 [Source:MGI Symbol	ENSMUSG00000006498	protein_coding
0	0.33408	0.976	0.864	0	CD8 proliferating	Actr3	0.112	ARP3 actin-related protein 3 [Source:MGI Symbol	ENSMUSG00000026341	protein_coding
0	0.333636	0.882	0.552	0	CD8 proliferating	Minos1	0.33	NA	NA	NA
0	0.333187	0.857	0.508	0	CD8 proliferating	Psmc3	0.349	proteasome (prosome, macropain) 26S subunit, ATPase 3 [Source:MGI Symbol	ENSMUSG00000002102	protein_coding
0	0.333032	0.661	0.277	0	CD8 proliferating	Prpf19	0.384	pre-mRNA processing factor 19 [Source:MGI Symbol	ENSMUSG00000024735	protein_coding
0	0.332297	0.465	0.115	0	CD8 proliferating	Pgp	0.35	phosphoglycolate phosphatase [Source:MGI Symbol	ENSMUSG00000043445	protein_coding
0	0.331873	0.963	0.827	0	CD8 proliferating	Psmb3	0.136	proteasome (prosome, macropain) subunit, beta type 3 [Source:MGI Symbol	ENSMUSG00000069744	protein_coding
0	0.331755	0.612	0.22	0	CD8 proliferating	Fh1	0.392	fumarate hydratase 1 [Source:MGI Symbol	ENSMUSG00000026526	protein_coding
0	0.331493	0.977	0.864	0	CD8 proliferating	Atp5j2	0.113	ATP synthase, H+ transporting, mitochondrial F0 complex, subunit F2 [Source:MGI Symbol	ENSMUSG00000038690	protein_coding
0	0.330407	0.745	0.341	0	CD8 proliferating	Ak2	0.404	adenylate kinase 2 [Source:MGI Symbol	ENSMUSG00000028792	protein_coding
0	0.329356	0.747	0.381	0	CD8 proliferating	Lsm7	0.366	LSM7 homolog, U6 small nuclear RNA and mRNA degradation associated [Source:MGI Symbol	ENSMUSG00000035215	protein_coding
0	0.329287	0.353	0.04	0	CD8 proliferating	Suv39h1	0.313	suppressor of variegation 3-9 1 [Source:MGI Symbol	ENSMUSG00000039231	protein_coding
0	0.328241	0.267	0.018	0	CD8 proliferating	Brca1	0.249	breast cancer 1, early onset [Source:MGI Symbol	ENSMUSG00000017146	protein_coding
0	0.326907	0.747	0.35	0	CD8 proliferating	Stip1	0.397	stress-induced phosphoprotein 1 [Source:MGI Symbol	ENSMUSG00000024966	protein_coding
0	0.326753	0.398	0.099	0	CD8 proliferating	Tuba1a	0.299	tubulin, alpha 1A [Source:MGI Symbol	ENSMUSG00000072235	protein_coding
0	0.326328	0.652	0.258	0	CD8 proliferating	Mrpl28	0.394	mitochondrial ribosomal protein L28 [Source:MGI Symbol	ENSMUSG00000024181	protein_coding
0	0.325897	0.349	0.047	0	CD8 proliferating	Cdk2	0.302	cyclin-dependent kinase 2 [Source:MGI Symbol	ENSMUSG00000025358	protein_coding
0	0.325785	0.269	0.014	0	CD8 proliferating	Spag5	0.255	sperm associated antigen 5 [Source:MGI Symbol	ENSMUSG00000002055	protein_coding
0	0.325235	0.287	0.028	0	CD8 proliferating	Ulbp1	0.259	UL16 binding protein 1 [Source:MGI Symbol	ENSMUSG00000079685	protein_coding
0	0.325235	0.287	0.028	0	CD8 proliferating	Ulbp1	0.259	UL16 binding protein 1 [Source:MGI Symbol	ENSMUSG00000115960	protein_coding
0	0.324055	0.291	0.024	0	CD8 proliferating	Shmt1	0.267	serine hydroxymethyltransferase 1 (soluble) [Source:MGI Symbol	ENSMUSG00000020534	protein_coding
0	0.323922	0.371	0.061	0	CD8 proliferating	Mns1	0.31	meiosis-specific nuclear structural protein 1 [Source:MGI Symbol	ENSMUSG00000032221	protein_coding
0	0.323792	0.756	0.368	0	CD8 proliferating	Mrps36	0.388	mitochondrial ribosomal protein S36 [Source:MGI Symbol	ENSMUSG00000061474	protein_coding
0	0.322771	0.997	0.995	0	CD8 proliferating	Rps26	0.002	ribosomal protein S26 [Source:MGI Symbol	ENSMUSG00000025362	protein_coding
0	0.322491	0.317	0.041	0	CD8 proliferating	Bard1	0.276	BRCA1 associated RING domain 1 [Source:MGI Symbol	ENSMUSG00000026196	protein_coding
0	0.321553	0.794	0.432	0	CD8 proliferating	Fkbp4	0.362	FK506 binding protein 4 [Source:MGI Symbol	ENSMUSG00000030357	protein_coding
0	0.321246	0.934	0.707	0	CD8 proliferating	Psma3	0.227	proteasome subunit alpha 3 [Source:MGI Symbol	ENSMUSG00000060073	protein_coding
0	0.321054	0.63	0.25	0	CD8 proliferating	Maz	0.38	MYC-associated zinc finger protein (purine-binding transcription factor) [Source:MGI Symbol	ENSMUSG00000030678	protein_coding
0	0.320164	0.474	0.154	0	CD8 proliferating	Galk1	0.32	galactokinase 1 [Source:MGI Symbol	ENSMUSG00000020766	protein_coding
0	0.319835	0.553	0.192	0	CD8 proliferating	Dbf4	0.361	DBF4 zinc finger [Source:MGI Symbol	ENSMUSG00000002297	protein_coding
0	0.319575	0.498	0.156	0	CD8 proliferating	Dkc1	0.342	dyskeratosis congenita 1, dyskerin [Source:MGI Symbol	ENSMUSG00000031403	protein_coding
0	0.319074	0.823	0.463	0	CD8 proliferating	Lsm8	0.36	LSM8 homolog, U6 small nuclear RNA associated [Source:MGI Symbol	ENSMUSG00000044155	protein_coding
0	0.317866	0.348	0.053	0	CD8 proliferating	Wdhd1	0.295	WD repeat and HMG-box DNA binding protein 1 [Source:MGI Symbol	ENSMUSG00000037572	protein_coding
0	0.317093	0.717	0.346	0	CD8 proliferating	Dhx9	0.371	DEAH (Asp-Glu-Ala-His) box polypeptide 9 [Source:MGI Symbol	ENSMUSG00000042699	protein_coding
0	0.316999	0.906	0.6	0	CD8 proliferating	Hnrnpdl	0.306	heterogeneous nuclear ribonucleoprotein D-like [Source:MGI Symbol	ENSMUSG00000029328	protein_coding
0	0.316943	0.988	0.926	0	CD8 proliferating	Rpl35	0.062	ribosomal protein L35 [Source:MGI Symbol	ENSMUSG00000062997	protein_coding
0	0.315736	0.655	0.27	0	CD8 proliferating	Hspa14	0.385	heat shock protein 14 [Source:MGI Symbol	ENSMUSG00000109865	protein_coding
0	0.31484	0.782	0.411	0	CD8 proliferating	Mrpl20	0.371	mitochondrial ribosomal protein L20 [Source:MGI Symbol	ENSMUSG00000029066	protein_coding
0	0.314753	0.66	0.292	0	CD8 proliferating	Nde1	0.368	nudE neurodevelopment protein 1 [Source:MGI Symbol	ENSMUSG00000022678	protein_coding
0	0.314351	0.284	0.012	0	CD8 proliferating	Cenph	0.272	centromere protein H [Source:MGI Symbol	ENSMUSG00000045273	protein_coding
0	0.314263	0.717	0.334	0	CD8 proliferating	Got2	0.383	glutamatic-oxaloacetic transaminase 2, mitochondrial [Source:MGI Symbol	ENSMUSG00000031672	protein_coding
0	0.314227	0.259	0.009	0	CD8 proliferating	Kntc1	0.25	kinetochore associated 1 [Source:MGI Symbol	ENSMUSG00000029414	protein_coding
0	0.313554	0.807	0.457	0	CD8 proliferating	Ssr2	0.35	signal sequence receptor, beta [Source:MGI Symbol	ENSMUSG00000041355	protein_coding
0	0.31304	0.976	0.894	0	CD8 proliferating	H3f3a	0.082	H3.3 histone A [Source:MGI Symbol	ENSMUSG00000060743	protein_coding
0	0.312782	0.312	0.043	0	CD8 proliferating	Wdr76	0.269	WD repeat domain 76 [Source:MGI Symbol	ENSMUSG00000027242	protein_coding
0	0.31211	0.301	0.014	0	CD8 proliferating	Trip13	0.287	thyroid hormone receptor interactor 13 [Source:MGI Symbol	ENSMUSG00000021569	protein_coding
0	0.312065	0.729	0.34	0	CD8 proliferating	Etfa	0.389	electron transferring flavoprotein, alpha polypeptide [Source:MGI Symbol	ENSMUSG00000032314	protein_coding
0	0.311717	0.593	0.254	0	CD8 proliferating	Nolc1	0.339	nucleolar and coiled-body phosphoprotein 1 [Source:MGI Symbol	ENSMUSG00000015176	protein_coding
0	0.311553	0.741	0.348	0	CD8 proliferating	Snrnp40	0.393	small nuclear ribonucleoprotein 40 (U5) [Source:MGI Symbol	ENSMUSG00000074088	protein_coding
0	0.311553	0.741	0.348	0	CD8 proliferating	Snrnp40	0.393	small nuclear ribonucleoprotein 40 (U5) [Source:MGI Symbol	ENSMUSG00000106911	protein_coding
0	0.310976	0.659	0.287	0	CD8 proliferating	Trim28	0.372	tripartite motif-containing 28 [Source:MGI Symbol	ENSMUSG00000005566	protein_coding
0	0.31007	0.263	0.01	0	CD8 proliferating	Dscc1	0.253	DNA replication and sister chromatid cohesion 1 [Source:MGI Symbol	ENSMUSG00000022422	protein_coding
0	0.309761	0.3	0.047	0	CD8 proliferating	1500009L16Rik	0.253	RIKEN cDNA 1500009L16 gene [Source:MGI Symbol	ENSMUSG00000087651	protein_coding
0	0.309758	0.512	0.171	0	CD8 proliferating	Parp1	0.341	poly (ADP-ribose) polymerase family, member 1 [Source:MGI Symbol	ENSMUSG00000026496	protein_coding
0	0.30927	0.909	0.614	0	CD8 proliferating	Sf3b5	0.295	splicing factor 3b, subunit 5 [Source:MGI Symbol	ENSMUSG00000078348	protein_coding
0	0.309104	0.939	0.703	0	CD8 proliferating	Rbx1	0.236	ring-box 1 [Source:MGI Symbol	ENSMUSG00000022400	protein_coding
0	0.308605	0.588	0.211	0	CD8 proliferating	Get4	0.377	golgi to ER traffic protein 4 [Source:MGI Symbol	ENSMUSG00000025858	protein_coding
0	0.308203	0.268	0.019	0	CD8 proliferating	C330027C09Rik	0.249	NA	NA	NA
0	0.308057	0.539	0.185	0	CD8 proliferating	Cdca4	0.354	cell division cycle associated 4 [Source:MGI Symbol	ENSMUSG00000047832	protein_coding
0	0.308054	0.507	0.148	0	CD8 proliferating	Cops3	0.359	COP9 signalosome subunit 3 [Source:MGI Symbol	ENSMUSG00000019373	protein_coding
0	0.30792	0.506	0.166	0	CD8 proliferating	Suz12	0.34	SUZ12 polycomb repressive complex 2 subunit [Source:MGI Symbol	ENSMUSG00000017548	protein_coding
0	0.306844	0.954	0.752	0	CD8 proliferating	Arhgdia	0.202	Rho GDP dissociation inhibitor (GDI) alpha [Source:MGI Symbol	ENSMUSG00000025132	protein_coding
0	0.306579	0.781	0.395	0	CD8 proliferating	Psmc4	0.386	proteasome (prosome, macropain) 26S subunit, ATPase, 4 [Source:MGI Symbol	ENSMUSG00000030603	protein_coding
0	0.306429	0.403	0.087	0	CD8 proliferating	Pola2	0.316	polymerase (DNA directed), alpha 2 [Source:MGI Symbol	ENSMUSG00000024833	protein_coding
0	0.306307	0.476	0.146	0	CD8 proliferating	Cdca7l	0.33	cell division cycle associated 7 like [Source:MGI Symbol	ENSMUSG00000021175	protein_coding
0	0.306026	0.673	0.306	0	CD8 proliferating	Nop56	0.367	NOP56 ribonucleoprotein [Source:MGI Symbol	ENSMUSG00000027405	protein_coding
0	0.305581	0.457	0.129	0	CD8 proliferating	Uck2	0.328	uridine-cytidine kinase 2 [Source:MGI Symbol	ENSMUSG00000026558	protein_coding
0	0.304164	0.267	0.011	0	CD8 proliferating	Cenpn	0.256	centromere protein N [Source:MGI Symbol	ENSMUSG00000031756	protein_coding
0	0.303934	0.73	0.353	0	CD8 proliferating	Ilk	0.377	integrin linked kinase [Source:MGI Symbol	ENSMUSG00000030890	protein_coding
0	0.303444	0.684	0.321	0	CD8 proliferating	Hdac1	0.363	histone deacetylase 1 [Source:MGI Symbol	ENSMUSG00000028800	protein_coding
0	0.303442	0.231	0.063	0	CD8 proliferating	Rasgrp2	0.168	RAS, guanyl releasing protein 2 [Source:MGI Symbol	ENSMUSG00000032946	protein_coding
0	0.303442	0.231	0.063	0	CD8 proliferating	Rasgrp2	0.168	RAS, guanyl releasing protein 2 [Source:MGI Symbol	ENSMUSG00000106685	protein_coding
0	0.302588	0.702	0.327	0	CD8 proliferating	Ywhaq	0.375	tyrosine 3-monooxygenase/tryptophan 5-monooxygenase activation protein theta [Source:MGI Symbol	ENSMUSG00000076432	protein_coding
0	0.302441	0.416	0.102	0	CD8 proliferating	Rfwd3	0.314	ring finger and WD repeat domain 3 [Source:MGI Symbol	ENSMUSG00000033596	protein_coding
0	0.302343	0.418	0.095	0	CD8 proliferating	Pold3	0.323	polymerase (DNA-directed), delta 3, accessory subunit [Source:MGI Symbol	ENSMUSG00000030726	protein_coding
0	0.302335	0.27	0.022	0	CD8 proliferating	Ccnf	0.248	cyclin F [Source:MGI Symbol	ENSMUSG00000072082	protein_coding
0	0.30178	0.689	0.34	0	CD8 proliferating	Arsb	0.349	arylsulfatase B [Source:MGI Symbol	ENSMUSG00000042082	protein_coding
0	0.301779	0.245	0.011	0	CD8 proliferating	Parpbp	0.234	PARP1 binding protein [Source:MGI Symbol	ENSMUSG00000035365	protein_coding
0	0.301636	0.837	0.506	0	CD8 proliferating	Manf	0.331	mesencephalic astrocyte-derived neurotrophic factor [Source:MGI Symbol	ENSMUSG00000032575	protein_coding
0	0.300971	0.318	0.034	0	CD8 proliferating	Pole2	0.284	polymerase (DNA directed), epsilon 2 (p59 subunit) [Source:MGI Symbol	ENSMUSG00000020974	protein_coding
0	0.299241	0.77	0.4	0	CD8 proliferating	Ndufc1	0.37	NADH:ubiquinone oxidoreductase subunit C1 [Source:MGI Symbol	ENSMUSG00000037152	protein_coding
0	0.298338	0.717	0.325	0	CD8 proliferating	Pin1	0.392	protein (peptidyl-prolyl cis/trans isomerase) NIMA-interacting 1 [Source:MGI Symbol	ENSMUSG00000032171	protein_coding
0	0.296819	0.76	0.412	0	CD8 proliferating	Eif4g1	0.348	eukaryotic translation initiation factor 4, gamma 1 [Source:MGI Symbol	ENSMUSG00000045983	protein_coding
0	0.296403	0.671	0.285	0	CD8 proliferating	Mrpl13	0.386	mitochondrial ribosomal protein L13 [Source:MGI Symbol	ENSMUSG00000022370	protein_coding
0	0.296332	0.705	0.351	0	CD8 proliferating	Acsl5	0.354	acyl-CoA synthetase long-chain family member 5 [Source:MGI Symbol	ENSMUSG00000024981	protein_coding
0	0.295661	0.699	0.324	0	CD8 proliferating	Tcerg1	0.375	transcription elongation regulator 1 (CA150) [Source:MGI Symbol	ENSMUSG00000024498	protein_coding
0	0.29545	0.826	0.493	0	CD8 proliferating	Psma1	0.333	proteasome subunit alpha 1 [Source:MGI Symbol	ENSMUSG00000030751	protein_coding
0	0.295445	0.529	0.174	0	CD8 proliferating	Bckdk	0.355	branched chain ketoacid dehydrogenase kinase [Source:MGI Symbol	ENSMUSG00000030802	protein_coding
0	0.294945	0.391	0.073	0	CD8 proliferating	Rad18	0.318	RAD18 E3 ubiquitin protein ligase [Source:MGI Symbol	ENSMUSG00000030254	protein_coding
0	0.294107	0.71	0.348	0	CD8 proliferating	Rpn1	0.362	ribophorin I [Source:MGI Symbol	ENSMUSG00000030062	protein_coding
0	0.293917	0.755	0.421	0	CD8 proliferating	Flna	0.334	filamin, alpha [Source:MGI Symbol	ENSMUSG00000031328	protein_coding
0	0.293775	0.46	0.19	0	CD8 proliferating	Srm	0.27	spermidine synthase [Source:MGI Symbol	ENSMUSG00000006442	protein_coding
0	0.293301	0.223	0.008	0	CD8 proliferating	E2f8	0.215	E2F transcription factor 8 [Source:MGI Symbol	ENSMUSG00000046179	protein_coding
0	0.293231	0.588	0.215	0	CD8 proliferating	Naa50	0.373	N(alpha)-acetyltransferase 50, NatE catalytic subunit [Source:MGI Symbol	ENSMUSG00000022698	protein_coding
0	0.291753	0.327	0.048	0	CD8 proliferating	Nmral1	0.279	NmrA-like family domain containing 1 [Source:MGI Symbol	ENSMUSG00000063445	protein_coding
0	0.291523	0.782	0.429	0	CD8 proliferating	Ndufa12	0.353	NADH:ubiquinone oxidoreductase subunit A12 [Source:MGI Symbol	ENSMUSG00000020022	protein_coding
0	0.289658	0.669	0.296	0	CD8 proliferating	Psmd1	0.373	proteasome (prosome, macropain) 26S subunit, non-ATPase, 1 [Source:MGI Symbol	ENSMUSG00000026229	protein_coding
0	0.288755	0.487	0.171	0	CD8 proliferating	Hist1h4i	0.316	NA	NA	NA
0	0.288735	0.984	0.946	0	CD8 proliferating	Atp5g2	0.038	ATP synthase, H+ transporting, mitochondrial F0 complex, subunit C2 (subunit 9) [Source:MGI Symbol	ENSMUSG00000062683	protein_coding
0	0.287378	0.801	0.445	0	CD8 proliferating	Smchd1	0.356	SMC hinge domain containing 1 [Source:MGI Symbol	ENSMUSG00000024054	protein_coding
0	0.286883	0.281	0.029	0	CD8 proliferating	Ska2	0.252	spindle and kinetochore associated complex subunit 2 [Source:MGI Symbol	ENSMUSG00000020492	protein_coding
0	0.286816	0.554	0.219	0	CD8 proliferating	Mrto4	0.335	mRNA turnover 4, ribosome maturation factor [Source:MGI Symbol	ENSMUSG00000028741	protein_coding
0	0.286436	0.555	0.211	0	CD8 proliferating	Sfxn1	0.344	sideroflexin 1 [Source:MGI Symbol	ENSMUSG00000021474	protein_coding
0	0.286397	0.622	0.259	0	CD8 proliferating	Mrpl17	0.363	mitochondrial ribosomal protein L17 [Source:MGI Symbol	ENSMUSG00000030879	protein_coding
0	0.286338	0.855	0.52	0	CD8 proliferating	Uqcrc1	0.335	ubiquinol-cytochrome c reductase core protein 1 [Source:MGI Symbol	ENSMUSG00000025651	protein_coding
0	0.286338	0.855	0.52	0	CD8 proliferating	Uqcrc1	0.335	ubiquinol-cytochrome c reductase core protein 1 [Source:MGI Symbol	ENSMUSG00000107235	protein_coding
0	0.28626	0.301	0.026	0	CD8 proliferating	4930579G24Rik	0.275	RIKEN cDNA 4930579G24 gene [Source:MGI Symbol	ENSMUSG00000027811	protein_coding
0	0.284817	0.252	0.008	0	CD8 proliferating	Mcm10	0.244	minichromosome maintenance 10 replication initiation factor [Source:MGI Symbol	ENSMUSG00000026669	protein_coding
0	0.284294	0.743	0.362	0	CD8 proliferating	Psmc2	0.381	proteasome (prosome, macropain) 26S subunit, ATPase 2 [Source:MGI Symbol	ENSMUSG00000028932	protein_coding
0	0.283856	0.557	0.192	0	CD8 proliferating	Rad50	0.365	RAD50 double strand break repair protein [Source:MGI Symbol	ENSMUSG00000020380	protein_coding
0	0.283719	0.325	0.049	0	CD8 proliferating	Blm	0.276	Bloom syndrome, RecQ like helicase [Source:MGI Symbol	ENSMUSG00000030528	protein_coding
0	0.283598	0.783	0.415	0	CD8 proliferating	Ndufa5	0.368	NADH:ubiquinone oxidoreductase subunit A5 [Source:MGI Symbol	ENSMUSG00000023089	protein_coding
0	0.283576	0.775	0.412	0	CD8 proliferating	Mrpl57	0.363	mitochondrial ribosomal protein L57 [Source:MGI Symbol	ENSMUSG00000021967	protein_coding
0	0.283231	0.536	0.178	0	CD8 proliferating	Commd1	0.358	COMM domain containing 1 [Source:MGI Symbol	ENSMUSG00000051355	protein_coding
0	0.282921	0.708	0.343	0	CD8 proliferating	Med30	0.365	mediator complex subunit 30 [Source:MGI Symbol	ENSMUSG00000038622	protein_coding
0	0.282888	0.452	0.132	0	CD8 proliferating	Pcnt	0.32	pericentrin (kendrin) [Source:MGI Symbol	ENSMUSG00000001151	protein_coding
0	0.28203	0.547	0.184	0	CD8 proliferating	Nxt1	0.363	NTF2-related export protein 1 [Source:MGI Symbol	ENSMUSG00000036992	protein_coding
0	0.281625	0.214	0.017	0	CD8 proliferating	Hist1h2bm	0.197	NA	NA	NA
0	0.281469	0.454	0.123	0	CD8 proliferating	Tmem109	0.331	transmembrane protein 109 [Source:MGI Symbol	ENSMUSG00000034659	protein_coding
0	0.281228	0.69	0.306	0	CD8 proliferating	Dcps	0.384	decapping enzyme, scavenger [Source:MGI Symbol	ENSMUSG00000032040	protein_coding
0	0.281206	0.489	0.142	0	CD8 proliferating	Gins4	0.347	GINS complex subunit 4 (Sld5 homolog) [Source:MGI Symbol	ENSMUSG00000031546	protein_coding
0	0.280912	0.735	0.36	0	CD8 proliferating	Srsf10	0.375	serine and arginine-rich splicing factor 10 [Source:MGI Symbol	ENSMUSG00000028676	protein_coding
0	0.280876	0.19	0.023	0	CD8 proliferating	Hist1h2bb	0.167	NA	NA	NA
0	0.280738	0.246	0.01	0	CD8 proliferating	Rad54l	0.236	RAD54 like (S. cerevisiae) [Source:MGI Symbol	ENSMUSG00000028702	protein_coding
0	0.280635	0.424	0.096	0	CD8 proliferating	Pole3	0.328	polymerase (DNA directed), epsilon 3 (p17 subunit) [Source:MGI Symbol	ENSMUSG00000028394	protein_coding
0	0.279706	0.565	0.209	0	CD8 proliferating	Ap1m1	0.356	adaptor-related protein complex AP-1, mu subunit 1 [Source:MGI Symbol	ENSMUSG00000003033	protein_coding
0	0.279457	0.716	0.328	0	CD8 proliferating	Thoc7	0.388	THO complex 7 [Source:MGI Symbol	ENSMUSG00000053453	protein_coding
0	0.278383	0.999	0.999	0	CD8 proliferating	Rps20	0	ribosomal protein S20 [Source:MGI Symbol	ENSMUSG00000028234	protein_coding
0	0.277826	0.307	0.045	0	CD8 proliferating	Slc43a3	0.262	solute carrier family 43, member 3 [Source:MGI Symbol	ENSMUSG00000027074	protein_coding
0	0.277709	0.477	0.141	0	CD8 proliferating	Umps	0.336	uridine monophosphate synthetase [Source:MGI Symbol	ENSMUSG00000022814	protein_coding
0	0.276726	0.619	0.265	0	CD8 proliferating	Srsf6	0.354	serine and arginine-rich splicing factor 6 [Source:MGI Symbol	ENSMUSG00000016921	protein_coding
0	0.276239	0.75	0.413	0	CD8 proliferating	Cct3	0.337	chaperonin containing Tcp1, subunit 3 (gamma) [Source:MGI Symbol	ENSMUSG00000001416	protein_coding
0	0.276227	0.749	0.388	0	CD8 proliferating	Timm17a	0.361	translocase of inner mitochondrial membrane 17a [Source:MGI Symbol	ENSMUSG00000062580	protein_coding
0	0.275734	0.522	0.169	0	CD8 proliferating	Emc8	0.353	ER membrane protein complex subunit 8 [Source:MGI Symbol	ENSMUSG00000031819	protein_coding
0	0.275288	0.676	0.356	0	CD8 proliferating	Phb	0.32	prohibitin [Source:MGI Symbol	ENSMUSG00000038845	protein_coding
0	0.275084	0.258	0.018	0	CD8 proliferating	Ticrr	0.24	TOPBP1-interacting checkpoint and replication regulator [Source:MGI Symbol	ENSMUSG00000046591	protein_coding
0	0.275062	0.723	0.36	0	CD8 proliferating	Syncrip	0.363	synaptotagmin binding, cytoplasmic RNA interacting protein [Source:MGI Symbol	ENSMUSG00000032423	protein_coding
0	0.275008	0.252	0.023	0	CD8 proliferating	Gpsm2	0.229	G-protein signalling modulator 2 (AGS3-like, C. elegans) [Source:MGI Symbol	ENSMUSG00000027883	protein_coding
0	0.274794	0.39	0.079	0	CD8 proliferating	Nup93	0.311	nucleoporin 93 [Source:MGI Symbol	ENSMUSG00000032939	protein_coding
0	0.274587	0.338	0.104	0	CD8 proliferating	Cdkn2d	0.234	cyclin dependent kinase inhibitor 2D [Source:MGI Symbol	ENSMUSG00000096472	protein_coding
0	0.274481	0.278	0.026	0	CD8 proliferating	Psmc3ip	0.252	proteasome (prosome, macropain) 26S subunit, ATPase 3, interacting protein [Source:MGI Symbol	ENSMUSG00000019303	protein_coding
0	0.272572	0.298	0.04	0	CD8 proliferating	Tmem107	0.258	transmembrane protein 107 [Source:MGI Symbol	ENSMUSG00000020895	protein_coding
0	0.27237	0.72	0.346	0	CD8 proliferating	Naa38	0.374	N(alpha)-acetyltransferase 38, NatC auxiliary subunit [Source:MGI Symbol	ENSMUSG00000059278	protein_coding
0	0.271924	0.816	0.459	0	CD8 proliferating	Rpa2	0.357	replication protein A2 [Source:MGI Symbol	ENSMUSG00000028884	protein_coding
0	0.271902	0.604	0.24	0	CD8 proliferating	Mrpl51	0.364	mitochondrial ribosomal protein L51 [Source:MGI Symbol	ENSMUSG00000030335	protein_coding
0	0.271856	0.715	0.362	0	CD8 proliferating	Atp5k	0.353	ATP synthase, H+ transporting, mitochondrial F1F0 complex, subunit E [Source:MGI Symbol	ENSMUSG00000050856	protein_coding
0	0.271251	0.728	0.377	0	CD8 proliferating	Polr2f	0.351	polymerase (RNA) II (DNA directed) polypeptide F [Source:MGI Symbol	ENSMUSG00000033020	protein_coding
0	0.269471	0.816	0.465	0	CD8 proliferating	Mrps14	0.351	mitochondrial ribosomal protein S14 [Source:MGI Symbol	ENSMUSG00000058267	protein_coding
0	0.269151	0.453	0.137	0	CD8 proliferating	Mthfd1l	0.316	methylenetetrahydrofolate dehydrogenase (NADP+ dependent) 1-like [Source:MGI Symbol	ENSMUSG00000040675	protein_coding
0	0.268569	0.649	0.272	0	CD8 proliferating	Actl6a	0.377	actin-like 6A [Source:MGI Symbol	ENSMUSG00000027671	protein_coding
0	0.268196	0.255	0.014	0	CD8 proliferating	Chtf18	0.241	CTF18, chromosome transmission fidelity factor 18 [Source:MGI Symbol	ENSMUSG00000019214	protein_coding
0	0.267156	0.229	0.008	0	CD8 proliferating	Mastl	0.221	microtubule associated serine/threonine kinase-like [Source:MGI Symbol	ENSMUSG00000026779	protein_coding
0	0.266353	0.661	0.297	0	CD8 proliferating	Dynll2	0.364	dynein light chain LC8-type 2 [Source:MGI Symbol	ENSMUSG00000020483	protein_coding
0	0.265281	0.755	0.397	0	CD8 proliferating	Rtn3	0.358	reticulon 3 [Source:MGI Symbol	ENSMUSG00000024758	protein_coding
0	0.265002	0.602	0.247	0	CD8 proliferating	Stoml2	0.355	stomatin (Epb7.2)-like 2 [Source:MGI Symbol	ENSMUSG00000028455	protein_coding
0	0.264872	0.752	0.384	0	CD8 proliferating	Dnajc19	0.368	DnaJ heat shock protein family (Hsp40) member C19 [Source:MGI Symbol	ENSMUSG00000027679	protein_coding
0	0.264793	0.744	0.38	0	CD8 proliferating	Rbm8a	0.364	RNA binding motif protein 8a [Source:MGI Symbol	ENSMUSG00000038374	protein_coding
0	0.264603	0.23	0.006	0	CD8 proliferating	Aunip	0.224	aurora kinase A and ninein interacting protein [Source:MGI Symbol	ENSMUSG00000078521	protein_coding
0	0.264547	0.267	0.047	0	CD8 proliferating	Zgrf1	0.22	zinc finger, GRF-type containing 1 [Source:MGI Symbol	ENSMUSG00000051278	protein_coding
0	0.264488	0.536	0.182	0	CD8 proliferating	Snrnp25	0.354	small nuclear ribonucleoprotein 25 (U11/U12) [Source:MGI Symbol	ENSMUSG00000040767	protein_coding
0	0.264362	0.57	0.223	0	CD8 proliferating	Adsl	0.347	adenylosuccinate lyase [Source:MGI Symbol	ENSMUSG00000022407	protein_coding
0	0.263738	0.537	0.194	0	CD8 proliferating	Srsf4	0.343	serine and arginine-rich splicing factor 4 [Source:MGI Symbol	ENSMUSG00000028911	protein_coding
0	0.26333	0.221	0.02	0	CD8 proliferating	Aurka	0.201	aurora kinase A [Source:MGI Symbol	ENSMUSG00000027496	protein_coding
0	0.262471	0.203	0.008	0	CD8 proliferating	E2f7	0.195	E2F transcription factor 7 [Source:MGI Symbol	ENSMUSG00000020185	protein_coding
0	0.260901	0.697	0.32	0	CD8 proliferating	Mrps18c	0.377	mitochondrial ribosomal protein S18C [Source:MGI Symbol	ENSMUSG00000016833	protein_coding
0	0.260702	0.755	0.382	0	CD8 proliferating	Psmd14	0.373	proteasome (prosome, macropain) 26S subunit, non-ATPase, 14 [Source:MGI Symbol	ENSMUSG00000026914	protein_coding
0	0.259488	0.21	0.012	0	CD8 proliferating	Hist1h3c	0.198	NA	NA	NA
0	0.259475	0.566	0.2	0	CD8 proliferating	Gpaa1	0.366	GPI anchor attachment protein 1 [Source:MGI Symbol	ENSMUSG00000022561	protein_coding
0	0.259305	0.445	0.12	0	CD8 proliferating	Akip1	0.325	A kinase (PRKA) interacting protein 1 [Source:MGI Symbol	ENSMUSG00000031023	protein_coding
0	0.259111	0.687	0.31	0	CD8 proliferating	Sf3a2	0.377	splicing factor 3a, subunit 2 [Source:MGI Symbol	ENSMUSG00000020211	protein_coding
0	0.258563	0.218	0.01	0	CD8 proliferating	Foxm1	0.208	forkhead box M1 [Source:MGI Symbol	ENSMUSG00000001517	protein_coding
0	0.25746	0.52	0.181	0	CD8 proliferating	Coro1c	0.339	coronin, actin binding protein 1C [Source:MGI Symbol	ENSMUSG00000004530	protein_coding
0	0.25715	0.54	0.199	0	CD8 proliferating	Ruvbl2	0.341	RuvB-like protein 2 [Source:MGI Symbol	ENSMUSG00000003868	protein_coding
0	0.256864	0.656	0.283	0	CD8 proliferating	Mrpl40	0.373	mitochondrial ribosomal protein L40 [Source:MGI Symbol	ENSMUSG00000022706	protein_coding
0	0.256525	0.652	0.281	0	CD8 proliferating	Eftud2	0.371	elongation factor Tu GTP binding domain containing 2 [Source:MGI Symbol	ENSMUSG00000020929	protein_coding
0	0.256184	0.327	0.046	0	CD8 proliferating	Haus1	0.281	HAUS augmin-like complex, subunit 1 [Source:MGI Symbol	ENSMUSG00000041840	protein_coding
0	0.256184	0.327	0.046	0	CD8 proliferating	Haus1	0.281	HAUS augmin-like complex, subunit 1 [Source:MGI Symbol	ENSMUSG00000115884	protein_coding
0	0.256088	0.78	0.425	0	CD8 proliferating	Taf15	0.355	TATA-box binding protein associated factor 15 [Source:MGI Symbol	ENSMUSG00000020680	protein_coding
0	0.25522	0.217	0.008	0	CD8 proliferating	Stil	0.209	Scl/Tal1 interrupting locus [Source:MGI Symbol	ENSMUSG00000028718	protein_coding
0	0.255009	0.37	0.084	0	CD8 proliferating	Ahcy	0.286	S-adenosylhomocysteine hydrolase [Source:MGI Symbol	ENSMUSG00000027597	protein_coding
0	0.255	0.589	0.222	0	CD8 proliferating	Sf3a3	0.367	splicing factor 3a, subunit 3 [Source:MGI Symbol	ENSMUSG00000028902	protein_coding
0	0.254632	0.4	0.11	0	CD8 proliferating	Rnf168	0.29	ring finger protein 168 [Source:MGI Symbol	ENSMUSG00000014074	protein_coding
0	0.254174	0.673	0.309	0	CD8 proliferating	Psmb7	0.364	proteasome (prosome, macropain) subunit, beta type 7 [Source:MGI Symbol	ENSMUSG00000026750	protein_coding
0	0.253513	0.351	0.067	0	CD8 proliferating	Nup107	0.284	nucleoporin 107 [Source:MGI Symbol	ENSMUSG00000052798	protein_coding
0	0.253475	0.706	0.342	0	CD8 proliferating	Acp1	0.364	acid phosphatase 1, soluble [Source:MGI Symbol	ENSMUSG00000044573	protein_coding
0	0.253342	0.423	0.119	0	CD8 proliferating	Fam111a	0.304	family with sequence similarity 111, member A [Source:MGI Symbol	ENSMUSG00000024691	protein_coding
0	0.253062	0.569	0.212	0	CD8 proliferating	Creld2	0.357	cysteine-rich with EGF-like domains 2 [Source:MGI Symbol	ENSMUSG00000023272	protein_coding
0	0.252597	0.576	0.215	0	CD8 proliferating	Elof1	0.361	ELF1 homolog, elongation factor 1 [Source:MGI Symbol	ENSMUSG00000013822	protein_coding
0	0.252364	0.734	0.374	0	CD8 proliferating	Ndufb2	0.36	NADH:ubiquinone oxidoreductase subunit B2 [Source:MGI Symbol	ENSMUSG00000002416	protein_coding
0	0.252116	0.476	0.152	0	CD8 proliferating	Hmbs	0.324	hydroxymethylbilane synthase [Source:MGI Symbol	ENSMUSG00000032126	protein_coding
0	0.252045	0.588	0.227	0	CD8 proliferating	Pcbd2	0.361	pterin 4 alpha carbinolamine dehydratase/dimerization cofactor of hepatocyte nuclear factor 1 alpha (TCF1) 2 [Source:MGI Symbol	ENSMUSG00000021496	protein_coding
0	0.251936	0.455	0.133	0	CD8 proliferating	Rnaseh2a	0.322	ribonuclease H2, large subunit [Source:MGI Symbol	ENSMUSG00000052926	protein_coding
0	0.251894	0.424	0.133	0	CD8 proliferating	Gart	0.291	phosphoribosylglycinamide formyltransferase [Source:MGI Symbol	ENSMUSG00000022962	protein_coding
0	0.25071	0.208	0.01	0	CD8 proliferating	Anln	0.198	anillin, actin binding protein [Source:MGI Symbol	ENSMUSG00000036777	protein_coding
0	0.25025	0.714	0.348	0	CD8 proliferating	Ndufv1	0.366	NADH:ubiquinone oxidoreductase core subunit V1 [Source:MGI Symbol	ENSMUSG00000037916	protein_coding
0	0.249088	0.579	0.218	0	CD8 proliferating	Eif1ad	0.361	eukaryotic translation initiation factor 1A domain containing [Source:MGI Symbol	ENSMUSG00000024841	protein_coding
0	0.249016	0.299	0.042	0	CD8 proliferating	Ube2t	0.257	ubiquitin-conjugating enzyme E2T [Source:MGI Symbol	ENSMUSG00000026429	protein_coding
0	0.248681	0.504	0.173	0	CD8 proliferating	A430005L14Rik	0.331	RIKEN cDNA A430005L14 gene [Source:MGI Symbol	ENSMUSG00000047613	protein_coding
0	0.247728	0.565	0.239	0	CD8 proliferating	Tomm40	0.326	translocase of outer mitochondrial membrane 40 [Source:MGI Symbol	ENSMUSG00000002984	protein_coding
0	0.247662	0.588	0.237	0	CD8 proliferating	Me2	0.351	malic enzyme 2, NAD(+)-dependent, mitochondrial [Source:MGI Symbol	ENSMUSG00000024556	protein_coding
0	0.247292	0.681	0.312	0	CD8 proliferating	Chchd1	0.369	coiled-coil-helix-coiled-coil-helix domain containing 1 [Source:MGI Symbol	ENSMUSG00000063787	protein_coding
0	0.247284	0.213	0.008	0	CD8 proliferating	Ttk	0.205	Ttk protein kinase [Source:MGI Symbol	ENSMUSG00000038379	protein_coding
0	0.246892	0.507	0.178	0	CD8 proliferating	Ift27	0.329	intraflagellar transport 27 [Source:MGI Symbol	ENSMUSG00000016637	protein_coding
0	0.246828	0.706	0.357	0	CD8 proliferating	Gspt1	0.349	G1 to S phase transition 1 [Source:MGI Symbol	ENSMUSG00000062203	protein_coding
0	0.246259	0.582	0.225	0	CD8 proliferating	Idh3g	0.357	isocitrate dehydrogenase 3 (NAD+), gamma [Source:MGI Symbol	ENSMUSG00000002010	protein_coding
0	0.246047	0.736	0.375	0	CD8 proliferating	Ccdc124	0.361	coiled-coil domain containing 124 [Source:MGI Symbol	ENSMUSG00000007721	protein_coding
0	0.245543	0.348	0.128	0	CD8 proliferating	Nrgn	0.22	neurogranin [Source:MGI Symbol	ENSMUSG00000053310	protein_coding
0	0.244874	0.723	0.369	0	CD8 proliferating	Ptpa	0.354	protein phosphatase 2 protein activator [Source:MGI Symbol	ENSMUSG00000039515	protein_coding
0	0.244801	0.229	0.014	0	CD8 proliferating	Spdl1	0.215	spindle apparatus coiled-coil protein 1 [Source:MGI Symbol	ENSMUSG00000069910	protein_coding
0	0.244496	0.641	0.277	0	CD8 proliferating	Tardbp	0.364	TAR DNA binding protein [Source:MGI Symbol	ENSMUSG00000041459	protein_coding
0	0.244169	0.594	0.252	0	CD8 proliferating	Tcof1	0.342	treacle ribosome biogenesis factor 1 [Source:MGI Symbol	ENSMUSG00000024613	protein_coding
0	0.243803	0.208	0.018	0	CD8 proliferating	E2f2	0.19	E2F transcription factor 2 [Source:MGI Symbol	ENSMUSG00000018983	protein_coding
0	0.24335	0.723	0.351	0	CD8 proliferating	Stub1	0.372	STIP1 homology and U-Box containing protein 1 [Source:MGI Symbol	ENSMUSG00000039615	protein_coding
0	0.242854	0.476	0.168	0	CD8 proliferating	Pds5a	0.308	PDS5 cohesin associated factor A [Source:MGI Symbol	ENSMUSG00000029202	protein_coding
0	0.242659	0.637	0.267	0	CD8 proliferating	Cdkn2aipnl	0.37	CDKN2A interacting protein N-terminal like [Source:MGI Symbol	ENSMUSG00000020392	protein_coding
0	0.242644	0.753	0.407	0	CD8 proliferating	Mrpl23	0.346	mitochondrial ribosomal protein L23 [Source:MGI Symbol	ENSMUSG00000037772	protein_coding
0	0.241895	0.62	0.295	0	CD8 proliferating	Taf10	0.325	TATA-box binding protein associated factor 10 [Source:MGI Symbol	ENSMUSG00000043866	protein_coding
0	0.241858	0.199	0.004	0	CD8 proliferating	Kif14	0.195	kinesin family member 14 [Source:MGI Symbol	ENSMUSG00000041498	protein_coding
0	0.24182	0.276	0.034	0	CD8 proliferating	Gins3	0.242	GINS complex subunit 3 (Psf3 homolog) [Source:MGI Symbol	ENSMUSG00000031669	protein_coding
0	0.239343	0.414	0.119	0	CD8 proliferating	Lmf2	0.295	lipase maturation factor 2 [Source:MGI Symbol	ENSMUSG00000022614	protein_coding
0	0.239286	0.676	0.314	0	CD8 proliferating	Sf3b4	0.362	splicing factor 3b, subunit 4 [Source:MGI Symbol	ENSMUSG00000068856	protein_coding
0	0.239232	0.289	0.061	0	CD8 proliferating	Tfrc	0.228	transferrin receptor [Source:MGI Symbol	ENSMUSG00000022797	protein_coding
0	0.239202	0.565	0.214	0	CD8 proliferating	Cyb5b	0.351	cytochrome b5 type B [Source:MGI Symbol	ENSMUSG00000031924	protein_coding
0	0.239158	0.996	0.987	0	CD8 proliferating	Oaz1	0.009	ornithine decarboxylase antizyme 1 [Source:MGI Symbol	ENSMUSG00000035242	protein_coding
0	0.23899	0.363	0.073	0	CD8 proliferating	Nup43	0.29	nucleoporin 43 [Source:MGI Symbol	ENSMUSG00000040034	protein_coding
0	0.23899	0.363	0.073	0	CD8 proliferating	Nup43	0.29	nucleoporin 43 [Source:MGI Symbol	ENSMUSG00000116037	protein_coding
0	0.238778	0.604	0.272	0	CD8 proliferating	Ctcf	0.332	CCCTC-binding factor [Source:MGI Symbol	ENSMUSG00000005698	protein_coding
0	0.238223	0.427	0.118	0	CD8 proliferating	Cse1l	0.309	chromosome segregation 1-like (S. cerevisiae) [Source:MGI Symbol	ENSMUSG00000002718	protein_coding
0	0.238102	0.383	0.139	0	CD8 proliferating	Slc16a3	0.244	solute carrier family 16 (monocarboxylic acid transporters), member 3 [Source:MGI Symbol	ENSMUSG00000025161	protein_coding
0	0.237485	0.462	0.173	0	CD8 proliferating	Atic	0.289	5-aminoimidazole-4-carboxamide ribonucleotide formyltransferase/IMP cyclohydrolase [Source:MGI Symbol	ENSMUSG00000026192	protein_coding
0	0.237372	0.765	0.416	0	CD8 proliferating	Aip	0.349	aryl-hydrocarbon receptor-interacting protein [Source:MGI Symbol	ENSMUSG00000024847	protein_coding
0	0.237372	0.765	0.416	0	CD8 proliferating	Aip	0.349	aryl-hydrocarbon receptor-interacting protein [Source:MGI Symbol	ENSMUSG00000097319	protein_coding
0	0.236432	0.667	0.31	0	CD8 proliferating	Erg28	0.357	ergosterol biosynthesis 28 [Source:MGI Symbol	ENSMUSG00000021252	protein_coding
0	0.236222	0.358	0.101	0	CD8 proliferating	Apex1	0.257	apurinic/apyrimidinic endonuclease 1 [Source:MGI Symbol	ENSMUSG00000035960	protein_coding
0	0.236106	0.367	0.08	0	CD8 proliferating	Coq7	0.287	demethyl-Q 7 [Source:MGI Symbol	ENSMUSG00000030652	protein_coding
0	0.236102	0.279	0.04	0	CD8 proliferating	Mbnl3	0.239	muscleblind like splicing factor 3 [Source:MGI Symbol	ENSMUSG00000036109	protein_coding
0	0.235652	0.74	0.391	0	CD8 proliferating	Ndufs8	0.349	NADH:ubiquinone oxidoreductase core subunit S8 [Source:MGI Symbol	ENSMUSG00000059734	protein_coding
0	0.23542	0.43	0.123	0	CD8 proliferating	Aimp2	0.307	aminoacyl tRNA synthetase complex-interacting multifunctional protein 2 [Source:MGI Symbol	ENSMUSG00000029610	protein_coding
0	0.235204	0.504	0.167	0	CD8 proliferating	Mrpl27	0.337	mitochondrial ribosomal protein L27 [Source:MGI Symbol	ENSMUSG00000024414	protein_coding
0	0.234871	0.651	0.312	0	CD8 proliferating	Hdlbp	0.339	high density lipoprotein (HDL) binding protein [Source:MGI Symbol	ENSMUSG00000034088	protein_coding
0	0.234649	0.214	0.009	0	CD8 proliferating	Chek1	0.205	checkpoint kinase 1 [Source:MGI Symbol	ENSMUSG00000032113	protein_coding
0	0.234288	0.351	0.083	0	CD8 proliferating	Kmt5a	0.268	lysine methyltransferase 5A [Source:MGI Symbol	ENSMUSG00000049327	protein_coding
0	0.233564	0.668	0.33	0	CD8 proliferating	Ebna1bp2	0.338	EBNA1 binding protein 2 [Source:MGI Symbol	ENSMUSG00000028729	protein_coding
0	0.233307	0.627	0.282	0	CD8 proliferating	Psmd6	0.345	proteasome (prosome, macropain) 26S subunit, non-ATPase, 6 [Source:MGI Symbol	ENSMUSG00000021737	protein_coding
0	0.233255	0.748	0.382	0	CD8 proliferating	Sarnp	0.366	SAP domain containing ribonucleoprotein [Source:MGI Symbol	ENSMUSG00000078427	protein_coding
0	0.232474	0.221	0.025	0	CD8 proliferating	Ccne1	0.196	cyclin E1 [Source:MGI Symbol	ENSMUSG00000002068	protein_coding
0	0.232129	0.64	0.291	0	CD8 proliferating	Psmd3	0.349	proteasome (prosome, macropain) 26S subunit, non-ATPase, 3 [Source:MGI Symbol	ENSMUSG00000017221	protein_coding
0	0.231574	0.606	0.255	0	CD8 proliferating	Immt	0.351	inner membrane protein, mitochondrial [Source:MGI Symbol	ENSMUSG00000052337	protein_coding
0	0.231067	0.6	0.249	0	CD8 proliferating	Rad23a	0.351	RAD23 homolog A, nucleotide excision repair protein [Source:MGI Symbol	ENSMUSG00000003813	protein_coding
0	0.230789	0.577	0.224	0	CD8 proliferating	Nsmce2	0.353	NSE2/MMS21 homolog, SMC5-SMC6 complex SUMO ligase [Source:MGI Symbol	ENSMUSG00000059586	protein_coding
0	0.230388	0.729	0.372	0	CD8 proliferating	Hnrnpul1	0.357	heterogeneous nuclear ribonucleoprotein U-like 1 [Source:MGI Symbol	ENSMUSG00000040725	protein_coding
0	0.230145	0.468	0.152	0	CD8 proliferating	Sumo3	0.316	small ubiquitin-like modifier 3 [Source:MGI Symbol	ENSMUSG00000020265	protein_coding
0	0.230074	0.275	0.043	0	CD8 proliferating	Cdc7	0.232	cell division cycle 7 (S. cerevisiae) [Source:MGI Symbol	ENSMUSG00000029283	protein_coding
0	0.229894	0.364	0.085	0	CD8 proliferating	Haus6	0.279	HAUS augmin-like complex, subunit 6 [Source:MGI Symbol	ENSMUSG00000038047	protein_coding
0	0.2297	0.461	0.155	0	CD8 proliferating	Aars	0.306	alanyl-tRNA synthetase [Source:MGI Symbol	ENSMUSG00000031960	protein_coding
0	0.22963	0.201	0.008	0	CD8 proliferating	Sgo1	0.193	shugoshin 1 [Source:MGI Symbol	ENSMUSG00000023940	protein_coding
0	0.229374	0.218	0.021	0	CD8 proliferating	2610318N02Rik	0.197	RIKEN cDNA 2610318N02 gene [Source:MGI Symbol	ENSMUSG00000049916	protein_coding
0	0.22919	0.545	0.2	0	CD8 proliferating	Meaf6	0.345	MYST/Esa1-associated factor 6 [Source:MGI Symbol	ENSMUSG00000028863	protein_coding
0	0.229099	0.643	0.283	0	CD8 proliferating	Gtf2f1	0.36	general transcription factor IIF, polypeptide 1 [Source:MGI Symbol	ENSMUSG00000002658	protein_coding
0	0.229074	0.451	0.175	0	CD8 proliferating	Cdkn2c	0.276	cyclin dependent kinase inhibitor 2C [Source:MGI Symbol	ENSMUSG00000028551	protein_coding
0	0.228934	0.662	0.313	0	CD8 proliferating	Psmd12	0.349	proteasome (prosome, macropain) 26S subunit, non-ATPase, 12 [Source:MGI Symbol	ENSMUSG00000020720	protein_coding
0	0.227777	0.19	0.008	0	CD8 proliferating	Prr11	0.182	proline rich 11 [Source:MGI Symbol	ENSMUSG00000020493	protein_coding
0	0.22774	0.483	0.166	0	CD8 proliferating	Ddx1	0.317	DEAD (Asp-Glu-Ala-Asp) box polypeptide 1 [Source:MGI Symbol	ENSMUSG00000037149	protein_coding
0	0.227643	0.681	0.329	0	CD8 proliferating	Psmd7	0.352	proteasome (prosome, macropain) 26S subunit, non-ATPase, 7 [Source:MGI Symbol	ENSMUSG00000039067	protein_coding
0	0.226956	0.637	0.293	0	CD8 proliferating	Smarca4	0.344	SWI/SNF related, matrix associated, actin dependent regulator of chromatin, subfamily a, member 4 [Source:MGI Symbol	ENSMUSG00000032187	protein_coding
0	0.226902	0.247	0.022	0	CD8 proliferating	Dsn1	0.225	DSN1 homolog, MIS12 kinetochore complex component [Source:MGI Symbol	ENSMUSG00000027635	protein_coding
0	0.226785	0.768	0.416	0	CD8 proliferating	Sfr1	0.352	SWI5 dependent recombination repair 1 [Source:MGI Symbol	ENSMUSG00000025066	protein_coding
0	0.226451	0.524	0.2	0	CD8 proliferating	Exosc7	0.324	exosome component 7 [Source:MGI Symbol	ENSMUSG00000025785	protein_coding
0	0.226437	0.696	0.344	0	CD8 proliferating	Polr2j	0.352	polymerase (RNA) II (DNA directed) polypeptide J [Source:MGI Symbol	ENSMUSG00000039771	protein_coding
0	0.226331	0.352	0.084	0	CD8 proliferating	Cep83	0.268	centrosomal protein 83 [Source:MGI Symbol	ENSMUSG00000020024	protein_coding
0	0.225666	0.28	0.04	0	CD8 proliferating	Haus5	0.24	HAUS augmin-like complex, subunit 5 [Source:MGI Symbol	ENSMUSG00000078762	protein_coding
0	0.225405	0.221	0.011	0	CD8 proliferating	Zwilch	0.21	zwilch kinetochore protein [Source:MGI Symbol	ENSMUSG00000032400	protein_coding
0	0.223434	0.524	0.222	0	CD8 proliferating	Eno1b	0.302	enolase 1B, retrotransposed [Source:MGI Symbol	ENSMUSG00000059040	protein_coding
0	0.223291	0.322	0.066	0	CD8 proliferating	Tdp1	0.256	tyrosyl-DNA phosphodiesterase 1 [Source:MGI Symbol	ENSMUSG00000021177	protein_coding
0	0.22311	0.387	0.112	0	CD8 proliferating	Naa40	0.275	N(alpha)-acetyltransferase 40, NatD catalytic subunit [Source:MGI Symbol	ENSMUSG00000024764	protein_coding
0	0.223046	0.207	0.009	0	CD8 proliferating	Gtse1	0.198	G two S phase expressed protein 1 [Source:MGI Symbol	ENSMUSG00000022385	protein_coding
0	0.222924	0.433	0.139	0	CD8 proliferating	Ppat	0.294	phosphoribosyl pyrophosphate amidotransferase [Source:MGI Symbol	ENSMUSG00000029246	protein_coding
0	0.222544	0.671	0.321	0	CD8 proliferating	Azin1	0.35	antizyme inhibitor 1 [Source:MGI Symbol	ENSMUSG00000037458	protein_coding
0	0.221993	0.568	0.223	0	CD8 proliferating	Polr3k	0.345	polymerase (RNA) III (DNA directed) polypeptide K [Source:MGI Symbol	ENSMUSG00000038628	protein_coding
0	0.221464	0.475	0.191	0	CD8 proliferating	Rdm1	0.284	RAD52 motif 1 [Source:MGI Symbol	ENSMUSG00000010362	protein_coding
0	0.22123	0.509	0.189	0	CD8 proliferating	Nudcd2	0.32	NudC domain containing 2 [Source:MGI Symbol	ENSMUSG00000020328	protein_coding
0	0.220891	0.205	0.008	0	CD8 proliferating	Exo1	0.197	exonuclease 1 [Source:MGI Symbol	ENSMUSG00000039748	protein_coding
0	0.220743	0.169	0.007	0	CD8 proliferating	Arhgap19	0.162	Rho GTPase activating protein 19 [Source:MGI Symbol	ENSMUSG00000025154	protein_coding
0	0.220211	0.537	0.198	0	CD8 proliferating	Ints11	0.339	integrator complex subunit 11 [Source:MGI Symbol	ENSMUSG00000029034	protein_coding
0	0.21988	0.501	0.172	0	CD8 proliferating	Cfap20	0.329	cilia and flagella associated protein 20 [Source:MGI Symbol	ENSMUSG00000031796	protein_coding
0	0.219855	0.639	0.294	0	CD8 proliferating	Timm23	0.345	translocase of inner mitochondrial membrane 23 [Source:MGI Symbol	ENSMUSG00000013701	protein_coding
0	0.219376	0.519	0.198	0	CD8 proliferating	Ruvbl1	0.321	RuvB-like protein 1 [Source:MGI Symbol	ENSMUSG00000030079	protein_coding
0	0.21923	0.522	0.195	0	CD8 proliferating	Usp14	0.327	ubiquitin specific peptidase 14 [Source:MGI Symbol	ENSMUSG00000047879	protein_coding
0	0.218514	0.69	0.339	0	CD8 proliferating	Sdhd	0.351	succinate dehydrogenase complex, subunit D, integral membrane protein [Source:MGI Symbol	ENSMUSG00000000171	protein_coding
0	0.218354	0.617	0.271	0	CD8 proliferating	Cdc123	0.346	cell division cycle 123 [Source:MGI Symbol	ENSMUSG00000039128	protein_coding
0	0.217957	0.329	0.072	0	CD8 proliferating	Ctps	0.257	cytidine 5'-triphosphate synthase [Source:MGI Symbol	ENSMUSG00000028633	protein_coding
0	0.217628	0.739	0.396	0	CD8 proliferating	Sms	0.343	spermine synthase [Source:MGI Symbol	ENSMUSG00000071708	protein_coding
0	0.217337	0.491	0.187	0	CD8 proliferating	Mrps28	0.304	mitochondrial ribosomal protein S28 [Source:MGI Symbol	ENSMUSG00000040269	protein_coding
0	0.217246	0.212	0.012	0	CD8 proliferating	Tedc1	0.2	tubulin epsilon and delta complex 1 [Source:MGI Symbol	ENSMUSG00000037466	protein_coding
0	0.217051	0.2	0.022	0	CD8 proliferating	Ccne2	0.178	cyclin E2 [Source:MGI Symbol	ENSMUSG00000028212	protein_coding
0	0.216912	0.207	0.008	0	CD8 proliferating	Ska3	0.199	spindle and kinetochore associated complex subunit 3 [Source:MGI Symbol	ENSMUSG00000021965	protein_coding
0	0.216894	0.312	0.071	0	CD8 proliferating	Msh6	0.241	mutS homolog 6 [Source:MGI Symbol	ENSMUSG00000005370	protein_coding
0	0.216866	0.293	0.057	0	CD8 proliferating	Mis12	0.236	MIS12 kinetochore complex component [Source:MGI Symbol	ENSMUSG00000040599	protein_coding
0	0.216863	0.696	0.339	0	CD8 proliferating	Commd3	0.357	COMM domain containing 3 [Source:MGI Symbol	ENSMUSG00000051154	protein_coding
0	0.216365	0.62	0.281	0	CD8 proliferating	Psmc1	0.339	protease (prosome, macropain) 26S subunit, ATPase 1 [Source:MGI Symbol	ENSMUSG00000021178	protein_coding
0	0.215107	0.358	0.077	0	CD8 proliferating	Rpp30	0.281	ribonuclease P/MRP 30 subunit [Source:MGI Symbol	ENSMUSG00000024800	protein_coding
0	0.215098	0.185	0.006	0	CD8 proliferating	Espl1	0.179	extra spindle pole bodies 1, separase [Source:MGI Symbol	ENSMUSG00000058290	protein_coding
0	0.21499	0.564	0.227	0	CD8 proliferating	Tcf3	0.337	transcription factor 3 [Source:MGI Symbol	ENSMUSG00000020167	protein_coding
0	0.214938	0.736	0.369	0	CD8 proliferating	Mrpl58	0.367	mitochondrial ribosomal protein L58 [Source:MGI Symbol	ENSMUSG00000018858	protein_coding
0	0.214844	0.201	0.017	0	CD8 proliferating	E2f1	0.184	E2F transcription factor 1 [Source:MGI Symbol	ENSMUSG00000027490	protein_coding
0	0.214428	0.458	0.137	0	CD8 proliferating	Tex30	0.321	testis expressed 30 [Source:MGI Symbol	ENSMUSG00000026049	protein_coding
0	0.214354	0.562	0.195	0	CD8 proliferating	Nup85	0.367	nucleoporin 85 [Source:MGI Symbol	ENSMUSG00000020739	protein_coding
0	0.212342	0.276	0.051	0	CD8 proliferating	Paxip1	0.225	PAX interacting (with transcription-activation domain) protein 1 [Source:MGI Symbol	ENSMUSG00000002221	protein_coding
0	0.21227	0.69	0.331	0	CD8 proliferating	Arpc5l	0.359	actin related protein 2/3 complex, subunit 5-like [Source:MGI Symbol	ENSMUSG00000026755	protein_coding
0	0.212139	0.577	0.23	0	CD8 proliferating	Hikeshi	0.347	heat shock protein nuclear import factor [Source:MGI Symbol	ENSMUSG00000062797	protein_coding
0	0.211989	0.307	0.062	0	CD8 proliferating	Nup205	0.245	nucleoporin 205 [Source:MGI Symbol	ENSMUSG00000038759	protein_coding
0	0.211197	0.667	0.311	0	CD8 proliferating	Tceal9	0.356	transcription elongation factor A like 9 [Source:MGI Symbol	ENSMUSG00000042712	protein_coding
0	0.210669	0.42	0.145	0	CD8 proliferating	Odf2	0.275	outer dense fiber of sperm tails 2 [Source:MGI Symbol	ENSMUSG00000026790	protein_coding
0	0.210348	0.347	0.092	0	CD8 proliferating	Cep295	0.255	centrosomal protein 295 [Source:MGI Symbol	ENSMUSG00000046111	protein_coding
0	0.210231	0.694	0.35	0	CD8 proliferating	Mtch2	0.344	mitochondrial carrier 2 [Source:MGI Symbol	ENSMUSG00000027282	protein_coding
0	0.210231	0.694	0.35	0	CD8 proliferating	Mtch2	0.344	mitochondrial carrier 2 [Source:MGI Symbol	ENSMUSG00000111714	protein_coding
0	0.210062	0.585	0.24	0	CD8 proliferating	Cops5	0.345	COP9 signalosome subunit 5 [Source:MGI Symbol	ENSMUSG00000025917	protein_coding
0	0.209608	0.469	0.167	0	CD8 proliferating	Sssca1	0.302	NA	NA	NA
0	0.209196	0.509	0.189	0	CD8 proliferating	Dera	0.32	deoxyribose-phosphate aldolase (putative) [Source:MGI Symbol	ENSMUSG00000030225	protein_coding
0	0.207851	0.231	0.03	0	CD8 proliferating	Cep128	0.201	centrosomal protein 128 [Source:MGI Symbol	ENSMUSG00000061533	protein_coding
0	0.207769	0.581	0.239	0	CD8 proliferating	Psph	0.342	phosphoserine phosphatase [Source:MGI Symbol	ENSMUSG00000029446	protein_coding
0	0.207704	0.686	0.33	0	CD8 proliferating	Pfdn1	0.356	prefoldin 1 [Source:MGI Symbol	ENSMUSG00000024346	protein_coding
0	0.207613	0.504	0.185	0	CD8 proliferating	Alad	0.319	aminolevulinate, delta-, dehydratase [Source:MGI Symbol	ENSMUSG00000028393	protein_coding
0	0.207587	0.654	0.29	0	CD8 proliferating	Cetn3	0.364	centrin 3 [Source:MGI Symbol	ENSMUSG00000021537	protein_coding
0	0.207195	0.667	0.33	0	CD8 proliferating	Map4	0.337	microtubule-associated protein 4 [Source:MGI Symbol	ENSMUSG00000032479	protein_coding
0	0.20714	0.229	0.021	0	CD8 proliferating	Ndc1	0.208	NDC1 transmembrane nucleoporin [Source:MGI Symbol	ENSMUSG00000028614	protein_coding
0	0.20634	0.595	0.261	0	CD8 proliferating	Tufm	0.334	Tu translation elongation factor, mitochondrial [Source:MGI Symbol	ENSMUSG00000073838	protein_coding
0	0.205924	0.622	0.287	0	CD8 proliferating	Pbrm1	0.335	polybromo 1 [Source:MGI Symbol	ENSMUSG00000042323	protein_coding
0	0.205579	0.563	0.228	0	CD8 proliferating	Vma21	0.335	VMA21 vacuolar H+-ATPase homolog (S. cerevisiae) [Source:MGI Symbol	ENSMUSG00000073131	protein_coding
0	0.205223	0.219	0.029	0	CD8 proliferating	Kif18a	0.19	kinesin family member 18A [Source:MGI Symbol	ENSMUSG00000027115	protein_coding
0	0.205218	0.672	0.327	0	CD8 proliferating	Cbfb	0.345	core binding factor beta [Source:MGI Symbol	ENSMUSG00000031885	protein_coding
0	0.205101	0.489	0.186	0	CD8 proliferating	Ppid	0.303	peptidylprolyl isomerase D (cyclophilin D) [Source:MGI Symbol	ENSMUSG00000027804	protein_coding
0	0.204448	0.489	0.184	0	CD8 proliferating	Srsf1	0.305	serine and arginine-rich splicing factor 1 [Source:MGI Symbol	ENSMUSG00000018379	protein_coding
0	0.204448	0.489	0.184	0	CD8 proliferating	Srsf1	0.305	serine and arginine-rich splicing factor 1 [Source:MGI Symbol	ENSMUSG00000098301	protein_coding
0	0.203872	0.38	0.132	0	CD8 proliferating	Hmgcs1	0.248	3-hydroxy-3-methylglutaryl-Coenzyme A synthase 1 [Source:MGI Symbol	ENSMUSG00000093930	protein_coding
0	0.203727	0.585	0.285	0	CD8 proliferating	Nsun2	0.3	NOL1/NOP2/Sun domain family member 2 [Source:MGI Symbol	ENSMUSG00000021595	protein_coding
0	0.203447	0.564	0.231	0	CD8 proliferating	Magohb	0.333	mago homolog B, exon junction complex core component [Source:MGI Symbol	ENSMUSG00000030188	protein_coding
0	0.202639	0.478	0.172	0	CD8 proliferating	Naa10	0.306	N(alpha)-acetyltransferase 10, NatA catalytic subunit [Source:MGI Symbol	ENSMUSG00000031388	protein_coding
0	0.202469	0.206	0.025	0	CD8 proliferating	Paqr4	0.181	progestin and adipoQ receptor family member IV [Source:MGI Symbol	ENSMUSG00000023909	protein_coding
0	0.202344	0.692	0.345	0	CD8 proliferating	Polr2c	0.347	polymerase (RNA) II (DNA directed) polypeptide C [Source:MGI Symbol	ENSMUSG00000031783	protein_coding
0	0.202172	0.433	0.141	0	CD8 proliferating	Memo1	0.292	mediator of cell motility 1 [Source:MGI Symbol	ENSMUSG00000058704	protein_coding
0	0.201986	0.651	0.301	0	CD8 proliferating	Arl6ip4	0.35	ADP-ribosylation factor-like 6 interacting protein 4 [Source:MGI Symbol	ENSMUSG00000029404	protein_coding
0	0.201569	0.465	0.16	0	CD8 proliferating	Myg1	0.305	melanocyte proliferating gene 1 [Source:MGI Symbol	ENSMUSG00000001285	protein_coding
0	0.201231	0.462	0.154	0	CD8 proliferating	Tfam	0.308	transcription factor A, mitochondrial [Source:MGI Symbol	ENSMUSG00000003923	protein_coding
0	0.201184	0.594	0.249	0	CD8 proliferating	Ap1s1	0.345	adaptor protein complex AP-1, sigma 1 [Source:MGI Symbol	ENSMUSG00000004849	protein_coding
0	0.200804	0.353	0.089	0	CD8 proliferating	Mad1l1	0.264	MAD1 mitotic arrest deficient 1-like 1 [Source:MGI Symbol	ENSMUSG00000029554	protein_coding
0	0.200552	0.358	0.11	0	CD8 proliferating	Nop16	0.248	NOP16 nucleolar protein [Source:MGI Symbol	ENSMUSG00000025869	protein_coding
0	0.200536	0.434	0.143	0	CD8 proliferating	Kpna3	0.291	karyopherin (importin) alpha 3 [Source:MGI Symbol	ENSMUSG00000021929	protein_coding
0	0.20041	0.714	0.359	0	CD8 proliferating	Grpel1	0.355	GrpE-like 1, mitochondrial [Source:MGI Symbol	ENSMUSG00000029198	protein_coding
0	0.200278	0.61	0.26	0	CD8 proliferating	Mrpl14	0.35	mitochondrial ribosomal protein L14 [Source:MGI Symbol	ENSMUSG00000023939	protein_coding
0	0.20006	0.575	0.242	0	CD8 proliferating	Cpsf2	0.333	cleavage and polyadenylation specific factor 2 [Source:MGI Symbol	ENSMUSG00000041781	protein_coding
0	0.200059	0.253	0.039	0	CD8 proliferating	Ctc1	0.214	CTS telomere maintenance complex component 1 [Source:MGI Symbol	ENSMUSG00000020898	protein_coding
0	0.200024	0.328	0.069	0	CD8 proliferating	Rbmx2	0.259	RNA binding motif protein, X-linked 2 [Source:MGI Symbol	ENSMUSG00000031107	protein_coding
3.03763e-305	0.287112	0.826	0.497	5.59593e-301	CD8 proliferating	Sfpq	0.329	splicing factor proline/glutamine rich (polypyrimidine tract binding protein associated) [Source:MGI Symbol	ENSMUSG00000028820	protein_coding
2.32968e-304	0.292879	0.854	0.521	4.29174e-300	CD8 proliferating	Pole4	0.333	polymerase (DNA-directed), epsilon 4 (p12 subunit) [Source:MGI Symbol	ENSMUSG00000030042	protein_coding
8.74271e-304	0.20558	0.727	0.387	1.61058e-299	CD8 proliferating	Hnrnpc	0.34	heterogeneous nuclear ribonucleoprotein C [Source:MGI Symbol	ENSMUSG00000060373	protein_coding
1.51753e-301	0.291529	0.865	0.549	2.79559e-297	CD8 proliferating	Ssb	0.316	Sjogren syndrome antigen B [Source:MGI Symbol	ENSMUSG00000068882	protein_coding
1.66939e-301	0.221457	0.796	0.442	3.07535e-297	CD8 proliferating	Gtf2h5	0.354	general transcription factor IIH, polypeptide 5 [Source:MGI Symbol	ENSMUSG00000034345	protein_coding
6.63926e-301	0.298522	0.898	0.576	1.22308e-296	CD8 proliferating	Mrpl33	0.322	mitochondrial ribosomal protein L33 [Source:MGI Symbol	ENSMUSG00000106918	protein_coding
5.15182e-300	0.301815	0.868	0.555	9.49068e-296	CD8 proliferating	P4hb	0.313	prolyl 4-hydroxylase, beta polypeptide [Source:MGI Symbol	ENSMUSG00000025130	protein_coding
4.52768e-299	0.306272	0.944	0.749	8.34089e-295	CD8 proliferating	Mdh2	0.195	malate dehydrogenase 2, NAD (mitochondrial) [Source:MGI Symbol	ENSMUSG00000019179	protein_coding
5.0759e-299	0.213369	0.704	0.374	9.35081e-295	CD8 proliferating	Pfkp	0.33	phosphofructokinase, platelet [Source:MGI Symbol	ENSMUSG00000021196	protein_coding
8.13904e-299	0.2203	0.754	0.409	1.49937e-294	CD8 proliferating	Fam96a	0.345	NA	NA	NA
3.55794e-298	0.261515	0.808	0.467	6.55444e-294	CD8 proliferating	Psma5	0.341	proteasome subunit alpha 5 [Source:MGI Symbol	ENSMUSG00000068749	protein_coding
1.22529e-295	0.258801	0.797	0.461	2.25722e-291	CD8 proliferating	Thrap3	0.336	thyroid hormone receptor associated protein 3 [Source:MGI Symbol	ENSMUSG00000043962	protein_coding
5.4536e-295	0.206977	0.631	0.33	1.00466e-290	CD8 proliferating	Hspa9	0.301	heat shock protein 9 [Source:MGI Symbol	ENSMUSG00000024359	protein_coding
1.16827e-292	0.223337	0.745	0.41	2.15219e-288	CD8 proliferating	Psmd2	0.335	proteasome (prosome, macropain) 26S subunit, non-ATPase, 2 [Source:MGI Symbol	ENSMUSG00000006998	protein_coding
1.27605e-292	0.286561	0.833	0.509	2.35074e-288	CD8 proliferating	Uqcr11	0.324	ubiquinol-cytochrome c reductase, complex III subunit XI [Source:MGI Symbol	ENSMUSG00000020163	protein_coding
2.64772e-291	0.247053	0.803	0.459	4.87764e-287	CD8 proliferating	Ndufs6	0.344	NADH:ubiquinone oxidoreductase core subunit S6 [Source:MGI Symbol	ENSMUSG00000021606	protein_coding
1.65944e-290	0.255952	0.79	0.456	3.05702e-286	CD8 proliferating	Pdia6	0.334	protein disulfide isomerase associated 6 [Source:MGI Symbol	ENSMUSG00000020571	protein_coding
5.90773e-290	0.21943	0.513	0.26	1.08832e-285	CD8 proliferating	Itgb7	0.253	integrin beta 7 [Source:MGI Symbol	ENSMUSG00000001281	protein_coding
5.68468e-289	0.277074	0.846	0.523	1.04723e-284	CD8 proliferating	Ube2n	0.323	ubiquitin-conjugating enzyme E2N [Source:MGI Symbol	ENSMUSG00000074781	protein_coding
6.71326e-289	0.239005	0.776	0.439	1.23672e-284	CD8 proliferating	Metap2	0.337	methionine aminopeptidase 2 [Source:MGI Symbol	ENSMUSG00000036112	protein_coding
1.32301e-285	0.250519	0.825	0.484	2.43726e-281	CD8 proliferating	Tsn	0.341	translin [Source:MGI Symbol	ENSMUSG00000026374	protein_coding
1.57247e-283	0.229004	0.73	0.407	2.8968e-279	CD8 proliferating	Trp53	0.323	transformation related protein 53 [Source:MGI Symbol	ENSMUSG00000059552	protein_coding
1.44282e-282	0.234832	0.995	0.991	2.65796e-278	CD8 proliferating	Rpl15	0.004	ribosomal protein L15 [Source:MGI Symbol	ENSMUSG00000012405	protein_coding
1.94317e-280	0.312965	0.916	0.657	3.57971e-276	CD8 proliferating	Sf3b2	0.259	splicing factor 3b, subunit 2 [Source:MGI Symbol	ENSMUSG00000024853	protein_coding
5.26047e-279	0.43519	0.839	0.597	9.69083e-275	CD8 proliferating	Anxa2	0.242	annexin A2 [Source:MGI Symbol	ENSMUSG00000032231	protein_coding
6.32817e-274	0.244289	0.836	0.496	1.16578e-269	CD8 proliferating	Hnrnpm	0.34	heterogeneous nuclear ribonucleoprotein M [Source:MGI Symbol	ENSMUSG00000059208	protein_coding
8.68606e-274	0.275084	0.993	0.969	1.60015e-269	CD8 proliferating	Rps6	0.024	ribosomal protein S6 [Source:MGI Symbol	ENSMUSG00000028495	protein_coding
2.31881e-273	0.20933	0.787	0.442	4.27172e-269	CD8 proliferating	Bola3	0.345	bolA-like 3 (E. coli) [Source:MGI Symbol	ENSMUSG00000045160	protein_coding
1.52105e-272	0.301407	0.839	0.54	2.80208e-268	CD8 proliferating	Phb2	0.299	prohibitin 2 [Source:MGI Symbol	ENSMUSG00000004264	protein_coding
9.12272e-271	0.29375	0.965	0.782	1.68059e-266	CD8 proliferating	Psmb9	0.183	proteasome (prosome, macropain) subunit, beta type 9 (large multifunctional peptidase 2) [Source:MGI Symbol	ENSMUSG00000096727	protein_coding
2.3826e-267	0.241717	0.807	0.476	4.38922e-263	CD8 proliferating	Ndufs5	0.331	NADH:ubiquinone oxidoreductase core subunit S5 [Source:MGI Symbol	ENSMUSG00000028648	protein_coding
8.23724e-267	0.279318	0.87	0.568	1.51747e-262	CD8 proliferating	Fkbp3	0.302	FK506 binding protein 3 [Source:MGI Symbol	ENSMUSG00000020949	protein_coding
1.51251e-257	0.222216	0.817	0.484	2.78634e-253	CD8 proliferating	Prpf40a	0.333	pre-mRNA processing factor 40A [Source:MGI Symbol	ENSMUSG00000061136	protein_coding
6.20046e-255	0.209434	0.77	0.443	1.14225e-250	CD8 proliferating	Eif6	0.327	eukaryotic translation initiation factor 6 [Source:MGI Symbol	ENSMUSG00000027613	protein_coding
1.1532e-254	0.290025	0.891	0.615	2.12443e-250	CD8 proliferating	Eif3a	0.276	eukaryotic translation initiation factor 3, subunit A [Source:MGI Symbol	ENSMUSG00000024991	protein_coding
5.12213e-251	0.352621	0.984	0.931	9.43598e-247	CD8 proliferating	Npm1	0.053	nucleophosmin 1 [Source:MGI Symbol	ENSMUSG00000057113	protein_coding
7.67232e-249	0.259839	0.837	0.527	1.41339e-244	CD8 proliferating	Npm3	0.31	nucleoplasmin 3 [Source:MGI Symbol	ENSMUSG00000056209	protein_coding
7.28909e-248	0.23864	0.837	0.52	1.3428e-243	CD8 proliferating	Rpn2	0.317	ribophorin II [Source:MGI Symbol	ENSMUSG00000027642	protein_coding
5.83714e-247	0.200911	0.801	0.463	1.07532e-242	CD8 proliferating	H2afy	0.338	NA	NA	NA
3.66991e-246	0.227502	0.998	0.999	6.76071e-242	CD8 proliferating	Rps2	-0.001	ribosomal protein S2 [Source:MGI Symbol	ENSMUSG00000044533	protein_coding
2.03726e-245	0.241853	0.805	0.493	3.75305e-241	CD8 proliferating	Canx	0.312	calnexin [Source:MGI Symbol	ENSMUSG00000020368	protein_coding
3.50555e-245	0.204074	0.764	0.437	6.45793e-241	CD8 proliferating	Cntrl	0.327	centriolin [Source:MGI Symbol	ENSMUSG00000057110	protein_coding
3.71601e-244	0.282621	0.931	0.7	6.84564e-240	CD8 proliferating	Ezr	0.231	ezrin [Source:MGI Symbol	ENSMUSG00000052397	protein_coding
5.64657e-244	0.229723	0.782	0.517	1.04021e-239	CD8 proliferating	Rgs16	0.265	regulator of G-protein signaling 16 [Source:MGI Symbol	ENSMUSG00000026475	protein_coding
4.48509e-243	0.281612	0.932	0.688	8.26243e-239	CD8 proliferating	Ndufb11	0.244	NADH:ubiquinone oxidoreductase subunit B11 [Source:MGI Symbol	ENSMUSG00000031059	protein_coding
8.20781e-243	0.211828	0.8	0.472	1.51204e-238	CD8 proliferating	Cops6	0.328	COP9 signalosome subunit 6 [Source:MGI Symbol	ENSMUSG00000019494	protein_coding
1.10027e-241	0.24893	0.862	0.549	2.02692e-237	CD8 proliferating	Mapre1	0.313	microtubule-associated protein, RP/EB family, member 1 [Source:MGI Symbol	ENSMUSG00000027479	protein_coding
5.90839e-241	0.26978	0.947	0.731	1.08844e-236	CD8 proliferating	Uqcrq	0.216	ubiquinol-cytochrome c reductase, complex III subunit VII [Source:MGI Symbol	ENSMUSG00000044894	protein_coding
8.49781e-241	0.208826	0.779	0.452	1.56547e-236	CD8 proliferating	Glrx3	0.327	glutaredoxin 3 [Source:MGI Symbol	ENSMUSG00000031068	protein_coding
2.38616e-238	0.252385	0.837	0.536	4.39578e-234	CD8 proliferating	Fundc2	0.301	FUN14 domain containing 2 [Source:MGI Symbol	ENSMUSG00000031198	protein_coding
3.57529e-237	0.232494	0.853	0.53	6.5864e-233	CD8 proliferating	Pdcd5	0.323	programmed cell death 5 [Source:MGI Symbol	ENSMUSG00000030417	protein_coding
9.89956e-236	0.234471	0.843	0.527	1.8237e-231	CD8 proliferating	Timm13	0.316	translocase of inner mitochondrial membrane 13 [Source:MGI Symbol	ENSMUSG00000020219	protein_coding
6.24602e-232	0.302802	0.729	0.444	1.15064e-227	CD8 proliferating	Dap	0.285	death-associated protein [Source:MGI Symbol	ENSMUSG00000039168	protein_coding
2.11137e-231	0.220045	0.855	0.534	3.88956e-227	CD8 proliferating	Mrps24	0.321	mitochondrial ribosomal protein S24 [Source:MGI Symbol	ENSMUSG00000020477	protein_coding
4.1055e-231	0.26392	0.946	0.746	7.56316e-227	CD8 proliferating	Psma7	0.2	proteasome subunit alpha 7 [Source:MGI Symbol	ENSMUSG00000027566	protein_coding
1.09169e-230	0.254668	0.969	0.826	2.01112e-226	CD8 proliferating	Psme2	0.143	proteasome (prosome, macropain) activator subunit 2 (PA28 beta) [Source:MGI Symbol	ENSMUSG00000079197	protein_coding
1.09169e-230	0.254668	0.969	0.826	2.01112e-226	CD8 proliferating	Psme2	0.143	proteasome (prosome, macropain) activator subunit 2 (PA28 beta) [Source:MGI Symbol	ENSMUSG00000116285	protein_coding
1.47362e-230	0.286714	0.934	0.712	2.7147e-226	CD8 proliferating	Gnai2	0.222	guanine nucleotide binding protein (G protein), alpha inhibiting 2 [Source:MGI Symbol	ENSMUSG00000032562	protein_coding
3.13755e-230	0.261102	0.918	0.671	5.78e-226	CD8 proliferating	Pomp	0.247	proteasome maturation protein [Source:MGI Symbol	ENSMUSG00000029649	protein_coding
9.69068e-230	0.480392	0.179	0.066	1.78522e-225	CD8 proliferating	Gzma	0.113	granzyme A [Source:MGI Symbol	ENSMUSG00000023132	protein_coding
2.25431e-229	0.254728	0.889	0.621	4.15288e-225	CD8 proliferating	Tra2b	0.268	transformer 2 beta [Source:MGI Symbol	ENSMUSG00000022858	protein_coding
1.38e-227	0.211975	0.82	0.496	2.54224e-223	CD8 proliferating	Eif4h	0.324	eukaryotic translation initiation factor 4H [Source:MGI Symbol	ENSMUSG00000040731	protein_coding
4.6577e-225	0.260005	0.951	0.781	8.58042e-221	CD8 proliferating	Atp5a1	0.17	ATP synthase, H+ transporting, mitochondrial F1 complex, alpha subunit 1 [Source:MGI Symbol	ENSMUSG00000025428	protein_coding
4.6577e-225	0.260005	0.951	0.781	8.58042e-221	CD8 proliferating	Atp5a1	0.17	ATP synthase, H+ transporting, mitochondrial F1 complex, alpha subunit 1 [Source:MGI Symbol	ENSMUSG00000116276	protein_coding
5.77265e-224	0.227477	0.861	0.577	1.06344e-219	CD8 proliferating	Ptges3	0.284	prostaglandin E synthase 3 [Source:MGI Symbol	ENSMUSG00000071072	protein_coding
8.49313e-218	0.252573	0.988	0.924	1.56461e-213	CD8 proliferating	Rps15	0.064	ribosomal protein S15 [Source:MGI Symbol	ENSMUSG00000063457	protein_coding
4.13991e-216	0.204638	0.805	0.485	7.62655e-212	CD8 proliferating	Tmem256	0.32	transmembrane protein 256 [Source:MGI Symbol	ENSMUSG00000070394	protein_coding
1.05349e-212	0.230262	0.87	0.576	1.94073e-208	CD8 proliferating	Ddost	0.294	dolichyl-di-phosphooligosaccharide-protein glycotransferase [Source:MGI Symbol	ENSMUSG00000028757	protein_coding
4.45374e-212	0.221732	0.862	0.562	8.20469e-208	CD8 proliferating	Higd1a	0.3	HIG1 domain family, member 1A [Source:MGI Symbol	ENSMUSG00000038412	protein_coding
3.4013e-210	0.226027	0.835	0.528	6.26588e-206	CD8 proliferating	Esyt1	0.307	extended synaptotagmin-like protein 1 [Source:MGI Symbol	ENSMUSG00000025366	protein_coding
2.49164e-208	0.207161	0.857	0.557	4.5901e-204	CD8 proliferating	Acadl	0.3	acyl-Coenzyme A dehydrogenase, long-chain [Source:MGI Symbol	ENSMUSG00000026003	protein_coding
1.54465e-205	0.251022	0.91	0.651	2.84555e-201	CD8 proliferating	Eif3c	0.259	eukaryotic translation initiation factor 3, subunit C [Source:MGI Symbol	ENSMUSG00000030738	protein_coding
1.38809e-201	0.239123	0.925	0.696	2.55715e-197	CD8 proliferating	Krtcap2	0.229	keratinocyte associated protein 2 [Source:MGI Symbol	ENSMUSG00000042747	protein_coding
2.17032e-201	0.253457	0.942	0.74	3.99816e-197	CD8 proliferating	Abracl	0.202	ABRA C-terminal like [Source:MGI Symbol	ENSMUSG00000078453	protein_coding
4.85473e-200	0.22634	0.853	0.565	8.94339e-196	CD8 proliferating	Trir	0.288	telomerase RNA component interacting RNase [Source:MGI Symbol	ENSMUSG00000041203	protein_coding
9.2341e-200	0.227303	0.982	0.906	1.70111e-195	CD8 proliferating	Capzb	0.076	capping protein (actin filament) muscle Z-line, beta [Source:MGI Symbol	ENSMUSG00000028745	protein_coding
3.09666e-198	0.239234	0.929	0.697	5.70467e-194	CD8 proliferating	Cct7	0.232	chaperonin containing Tcp1, subunit 7 (eta) [Source:MGI Symbol	ENSMUSG00000030007	protein_coding
2.43668e-197	0.221884	0.864	0.579	4.48884e-193	CD8 proliferating	Smarca5	0.285	SWI/SNF related, matrix associated, actin dependent regulator of chromatin, subfamily a, member 5 [Source:MGI Symbol	ENSMUSG00000031715	protein_coding
1.30165e-193	0.238304	0.916	0.666	2.3979e-189	CD8 proliferating	Taldo1	0.25	transaldolase 1 [Source:MGI Symbol	ENSMUSG00000025503	protein_coding
8.25425e-192	0.268128	0.933	0.719	1.5206e-187	CD8 proliferating	Sec11c	0.214	SEC11 homolog C, signal peptidase complex subunit [Source:MGI Symbol	ENSMUSG00000024516	protein_coding
1.12556e-191	0.238257	0.916	0.696	2.07351e-187	CD8 proliferating	Vdac2	0.22	voltage-dependent anion channel 2 [Source:MGI Symbol	ENSMUSG00000021771	protein_coding
2.12667e-187	0.372669	0.195	0.083	3.91776e-183	CD8 proliferating	Ly6c2	0.112	lymphocyte antigen 6 complex, locus C2 [Source:MGI Symbol	ENSMUSG00000022584	protein_coding
3.12958e-186	0.20194	0.848	0.548	5.76531e-182	CD8 proliferating	Eif2s2	0.3	eukaryotic translation initiation factor 2, subunit 2 (beta) [Source:MGI Symbol	ENSMUSG00000074656	protein_coding
1.30251e-185	0.223699	0.967	0.831	2.39949e-181	CD8 proliferating	Tma7	0.136	translational machinery associated 7 [Source:MGI Symbol	ENSMUSG00000091537	protein_coding
9.24839e-185	0.212559	0.935	0.723	1.70374e-180	CD8 proliferating	Mdh1	0.212	malate dehydrogenase 1, NAD (soluble) [Source:MGI Symbol	ENSMUSG00000020321	protein_coding
1.24718e-182	0.200823	0.875	0.595	2.29755e-178	CD8 proliferating	Uqcrfs1	0.28	ubiquinol-cytochrome c reductase, Rieske iron-sulfur polypeptide 1 [Source:MGI Symbol	ENSMUSG00000038462	protein_coding
1.98563e-182	0.215171	0.879	0.602	3.65793e-178	CD8 proliferating	Ndufb9	0.277	NADH:ubiquinone oxidoreductase subunit B9 [Source:MGI Symbol	ENSMUSG00000022354	protein_coding
1.17351e-180	0.206595	0.974	0.874	2.16184e-176	CD8 proliferating	Hnrnpk	0.1	heterogeneous nuclear ribonucleoprotein K [Source:MGI Symbol	ENSMUSG00000021546	protein_coding
5.12223e-180	0.228768	0.938	0.74	9.43617e-176	CD8 proliferating	Sept7	0.198	NA	NA	NA
1.40313e-178	0.234121	0.91	0.688	2.58485e-174	CD8 proliferating	Cct2	0.222	chaperonin containing Tcp1, subunit 2 (beta) [Source:MGI Symbol	ENSMUSG00000034024	protein_coding
1.47454e-178	0.23299	0.886	0.642	2.7164e-174	CD8 proliferating	Park7	0.244	Parkinson disease (autosomal recessive, early onset) 7 [Source:MGI Symbol	ENSMUSG00000028964	protein_coding
2.49581e-177	0.223426	0.891	0.629	4.59779e-173	CD8 proliferating	2010107E04Rik	0.262	NA	NA	NA
4.38294e-177	0.200978	0.857	0.565	8.07426e-173	CD8 proliferating	Psmd8	0.292	proteasome (prosome, macropain) 26S subunit, non-ATPase, 8 [Source:MGI Symbol	ENSMUSG00000030591	protein_coding
1.51498e-176	0.203833	0.997	0.998	2.79089e-172	CD8 proliferating	Rpl41	-0.001	ribosomal protein L41 [Source:MGI Symbol	ENSMUSG00000093674	protein_coding
7.62899e-176	0.210653	0.974	0.894	1.40541e-171	CD8 proliferating	Cdc42	0.08	cell division cycle 42 [Source:MGI Symbol	ENSMUSG00000006699	protein_coding
1.85626e-175	0.238685	0.939	0.744	3.4196e-171	CD8 proliferating	Wdr1	0.195	WD repeat domain 1 [Source:MGI Symbol	ENSMUSG00000005103	protein_coding
3.07951e-175	0.211918	0.991	0.957	5.67308e-171	CD8 proliferating	Rpl4	0.034	ribosomal protein L4 [Source:MGI Symbol	ENSMUSG00000032399	protein_coding
4.17459e-172	0.200587	0.795	0.521	7.69043e-168	CD8 proliferating	Calr	0.274	calreticulin [Source:MGI Symbol	ENSMUSG00000003814	protein_coding
2.8428e-169	0.217523	0.831	0.561	5.23701e-165	CD8 proliferating	Apobec3	0.27	apolipoprotein B mRNA editing enzyme, catalytic polypeptide 3 [Source:MGI Symbol	ENSMUSG00000009585	protein_coding
7.20436e-169	0.231431	0.959	0.827	1.32719e-164	CD8 proliferating	Arpc5	0.132	actin related protein 2/3 complex, subunit 5 [Source:MGI Symbol	ENSMUSG00000008475	protein_coding
1.29283e-166	0.201421	0.974	0.892	2.38166e-162	CD8 proliferating	Rhoa	0.082	ras homolog family member A [Source:MGI Symbol	ENSMUSG00000007815	protein_coding
5.58154e-155	0.215371	0.811	0.535	1.02823e-150	CD8 proliferating	Hp1bp3	0.276	heterochromatin protein 1, binding protein 3 [Source:MGI Symbol	ENSMUSG00000028759	protein_coding
4.41836e-150	0.215071	0.968	0.876	8.1395e-146	CD8 proliferating	Rps25	0.092	ribosomal protein S25 [Source:MGI Symbol	ENSMUSG00000009927	protein_coding
5.93969e-143	0.229438	0.233	0.118	1.09421e-138	CD8 proliferating	Xcl1	0.115	chemokine (C motif) ligand 1 [Source:MGI Symbol	ENSMUSG00000026573	protein_coding
7.49038e-143	0.265721	0.916	0.75	1.37988e-138	CD8 proliferating	Calm2	0.166	calmodulin 2 [Source:MGI Symbol	ENSMUSG00000036438	protein_coding
2.72778e-141	0.200884	0.982	0.916	5.02512e-137	CD8 proliferating	Sub1	0.066	SUB1 homolog, transcriptional regulator [Source:MGI Symbol	ENSMUSG00000022205	protein_coding
2.52417e-128	0.245077	0.998	0.998	4.65002e-124	CD8 proliferating	Tmsb10	0	thymosin, beta 10 [Source:MGI Symbol	ENSMUSG00000079523	protein_coding
1.0433e-109	0.217121	0.977	0.928	1.92197e-105	CD8 proliferating	Arhgdib	0.049	Rho, GDP dissociation inhibitor (GDI) beta [Source:MGI Symbol	ENSMUSG00000030220	protein_coding
2.92409e-53	0.229559	0.796	0.599	5.38676e-49	CD8 proliferating	Gm26917	0.197	NA	NA	NA
0	1.97985	0.871	0.245	0	CD4 proliferating	Stmn1	0.626	stathmin 1 [Source:MGI Symbol	ENSMUSG00000028832	protein_coding
0	1.60924	0.506	0.117	0	CD4 proliferating	Ube2c	0.389	ubiquitin-conjugating enzyme E2C [Source:MGI Symbol	ENSMUSG00000001403	protein_coding
0	1.60179	0.667	0.127	0	CD4 proliferating	Pclaf	0.54	PCNA clamp associated factor [Source:MGI Symbol	ENSMUSG00000040204	protein_coding
0	1.53755	0.962	0.761	0	CD4 proliferating	Hmgb2	0.201	high mobility group box 2 [Source:MGI Symbol	ENSMUSG00000054717	protein_coding
0	1.4383	0.729	0.257	0	CD4 proliferating	Top2a	0.472	topoisomerase (DNA) II alpha [Source:MGI Symbol	ENSMUSG00000020914	protein_coding
0	1.42322	0.637	0.193	0	CD4 proliferating	Mki67	0.444	antigen identified by monoclonal antibody Ki 67 [Source:MGI Symbol	ENSMUSG00000031004	protein_coding
0	1.36992	0.553	0.101	0	CD4 proliferating	Birc5	0.452	baculoviral IAP repeat-containing 5 [Source:MGI Symbol	ENSMUSG00000017716	protein_coding
0	1.34652	0.733	0.249	0	CD4 proliferating	Tuba1b	0.484	tubulin, alpha 1B [Source:MGI Symbol	ENSMUSG00000023004	protein_coding
0	1.33424	0.898	0.474	0	CD4 proliferating	Hmgn2	0.424	high mobility group nucleosomal binding domain 2 [Source:MGI Symbol	ENSMUSG00000003038	protein_coding
0	1.26054	0.996	0.901	0	CD4 proliferating	H2afz	0.095	NA	NA	NA
0	1.20447	0.657	0.132	0	CD4 proliferating	Cks1b	0.525	CDC28 protein kinase 1b [Source:MGI Symbol	ENSMUSG00000028044	protein_coding
0	1.19621	0.524	0.091	0	CD4 proliferating	Ccna2	0.433	cyclin A2 [Source:MGI Symbol	ENSMUSG00000027715	protein_coding
0	1.17263	0.502	0.107	0	CD4 proliferating	Rrm2	0.395	ribonucleotide reductase M2 [Source:MGI Symbol	ENSMUSG00000020649	protein_coding
0	1.1692	0.542	0.164	0	CD4 proliferating	Hist1h1b	0.378	NA	NA	NA
0	1.14716	0.711	0.205	0	CD4 proliferating	Smc2	0.506	structural maintenance of chromosomes 2 [Source:MGI Symbol	ENSMUSG00000028312	protein_coding
0	1.12647	0.93	0.541	0	CD4 proliferating	Dut	0.389	deoxyuridine triphosphatase [Source:MGI Symbol	ENSMUSG00000027203	protein_coding
0	1.08122	0.964	0.214	0	CD4 proliferating	Cd4	0.75	CD4 antigen [Source:MGI Symbol	ENSMUSG00000023274	protein_coding
0	1.07387	1	0.987	0	CD4 proliferating	Ptma	0.013	prothymosin alpha [Source:MGI Symbol	ENSMUSG00000026238	protein_coding
0	1.06332	0.984	0.801	0	CD4 proliferating	Ran	0.183	RAN, member RAS oncogene family [Source:MGI Symbol	ENSMUSG00000029430	protein_coding
0	1.04168	0.479	0.092	0	CD4 proliferating	Ccnb2	0.387	cyclin B2 [Source:MGI Symbol	ENSMUSG00000032218	protein_coding
0	1.03383	0.546	0.11	0	CD4 proliferating	Cdca8	0.436	cell division cycle associated 8 [Source:MGI Symbol	ENSMUSG00000028873	protein_coding
0	1.01219	0.566	0.119	0	CD4 proliferating	Cdk1	0.447	cyclin-dependent kinase 1 [Source:MGI Symbol	ENSMUSG00000019942	protein_coding
0	1.00084	0.639	0.128	0	CD4 proliferating	Tk1	0.511	thymidine kinase 1 [Source:MGI Symbol	ENSMUSG00000025574	protein_coding
0	1.00031	0.737	0.187	0	CD4 proliferating	Mcm5	0.55	minichromosome maintenance complex component 5 [Source:MGI Symbol	ENSMUSG00000005410	protein_coding
0	0.998848	0.581	0.106	0	CD4 proliferating	Spc24	0.475	SPC24, NDC80 kinetochore complex component, homolog (S. cerevisiae) [Source:MGI Symbol	ENSMUSG00000074476	protein_coding
0	0.995957	0.737	0.221	0	CD4 proliferating	Mcm3	0.516	minichromosome maintenance complex component 3 [Source:MGI Symbol	ENSMUSG00000041859	protein_coding
0	0.962489	0.646	0.181	0	CD4 proliferating	Tyms	0.465	thymidylate synthase [Source:MGI Symbol	ENSMUSG00000025747	protein_coding
0	0.957036	0.417	0.077	0	CD4 proliferating	Cenpf	0.34	centromere protein F [Source:MGI Symbol	ENSMUSG00000026605	protein_coding
0	0.901733	0.676	0.209	0	CD4 proliferating	Rrm1	0.467	ribonucleotide reductase M1 [Source:MGI Symbol	ENSMUSG00000030978	protein_coding
0	0.897455	0.69	0.196	0	CD4 proliferating	Mcm7	0.494	minichromosome maintenance complex component 7 [Source:MGI Symbol	ENSMUSG00000029730	protein_coding
0	0.887679	0.724	0.234	0	CD4 proliferating	Lig1	0.49	ligase I, DNA, ATP-dependent [Source:MGI Symbol	ENSMUSG00000056394	protein_coding
0	0.882262	0.649	0.229	0	CD4 proliferating	Cks2	0.42	CDC28 protein kinase regulatory subunit 2 [Source:MGI Symbol	ENSMUSG00000062248	protein_coding
0	0.859656	0.489	0.096	0	CD4 proliferating	Nusap1	0.393	nucleolar and spindle associated protein 1 [Source:MGI Symbol	ENSMUSG00000027306	protein_coding
0	0.83349	1	0.998	0	CD4 proliferating	Ppia	0.002	peptidylprolyl isomerase A [Source:MGI Symbol	ENSMUSG00000071866	protein_coding
0	0.819716	0.482	0.094	0	CD4 proliferating	Tpx2	0.388	TPX2, microtubule-associated [Source:MGI Symbol	ENSMUSG00000027469	protein_coding
0	0.814171	0.649	0.205	0	CD4 proliferating	Hells	0.444	helicase, lymphoid specific [Source:MGI Symbol	ENSMUSG00000025001	protein_coding
0	0.813444	0.518	0.106	0	CD4 proliferating	Tacc3	0.412	transforming, acidic coiled-coil containing protein 3 [Source:MGI Symbol	ENSMUSG00000037313	protein_coding
0	0.811426	0.674	0.2	0	CD4 proliferating	Gmnn	0.474	geminin [Source:MGI Symbol	ENSMUSG00000006715	protein_coding
0	0.80949	0.467	0.087	0	CD4 proliferating	Cdca3	0.38	cell division cycle associated 3 [Source:MGI Symbol	ENSMUSG00000023505	protein_coding
0	0.79669	0.555	0.122	0	CD4 proliferating	Asf1b	0.433	anti-silencing function 1B histone chaperone [Source:MGI Symbol	ENSMUSG00000005470	protein_coding
0	0.769161	0.692	0.217	0	CD4 proliferating	Tipin	0.475	timeless interacting protein [Source:MGI Symbol	ENSMUSG00000032397	protein_coding
0	0.744975	0.627	0.18	0	CD4 proliferating	Mcm2	0.447	minichromosome maintenance complex component 2 [Source:MGI Symbol	ENSMUSG00000002870	protein_coding
0	0.705201	0.429	0.089	0	CD4 proliferating	Cenpe	0.34	centromere protein E [Source:MGI Symbol	ENSMUSG00000045328	protein_coding
0	0.681742	0.535	0.137	0	CD4 proliferating	Ncapd2	0.398	non-SMC condensin I complex, subunit D2 [Source:MGI Symbol	ENSMUSG00000038252	protein_coding
0	0.675909	0.466	0.111	0	CD4 proliferating	Kif11	0.355	kinesin family member 11 [Source:MGI Symbol	ENSMUSG00000012443	protein_coding
0	0.675909	0.466	0.111	0	CD4 proliferating	Kif11	0.355	kinesin family member 11 [Source:MGI Symbol	ENSMUSG00000111220	protein_coding
0	0.671125	0.442	0.08	0	CD4 proliferating	Aurkb	0.362	aurora kinase B [Source:MGI Symbol	ENSMUSG00000020897	protein_coding
0	0.66748	0.485	0.095	0	CD4 proliferating	Rad51	0.39	RAD51 recombinase [Source:MGI Symbol	ENSMUSG00000027323	protein_coding
0	0.630499	0.59	0.183	0	CD4 proliferating	Fen1	0.407	flap structure specific endonuclease 1 [Source:MGI Symbol	ENSMUSG00000024742	protein_coding
0	0.629803	0.419	0.1	0	CD4 proliferating	Clspn	0.319	claspin [Source:MGI Symbol	ENSMUSG00000042489	protein_coding
0	0.628378	0.44	0.103	0	CD4 proliferating	Prc1	0.337	protein regulator of cytokinesis 1 [Source:MGI Symbol	ENSMUSG00000038943	protein_coding
0	0.62616	0.355	0.076	0	CD4 proliferating	Fbxo5	0.279	F-box protein 5 [Source:MGI Symbol	ENSMUSG00000019773	protein_coding
0	0.608304	0.401	0.08	0	CD4 proliferating	Knl1	0.321	kinetochore scaffold 1 [Source:MGI Symbol	ENSMUSG00000027326	protein_coding
0	0.572809	0.509	0.119	0	CD4 proliferating	Nrm	0.39	nurim (nuclear envelope membrane protein) [Source:MGI Symbol	ENSMUSG00000059791	protein_coding
0	0.557386	0.333	0.059	0	CD4 proliferating	Hmmr	0.274	hyaluronan mediated motility receptor (RHAMM) [Source:MGI Symbol	ENSMUSG00000020330	protein_coding
0	0.541452	0.441	0.108	0	CD4 proliferating	Uhrf1	0.333	ubiquitin-like, containing PHD and RING finger domains, 1 [Source:MGI Symbol	ENSMUSG00000001228	protein_coding
0	0.539464	0.428	0.093	0	CD4 proliferating	Ncapg	0.335	non-SMC condensin I complex, subunit G [Source:MGI Symbol	ENSMUSG00000015880	protein_coding
0	0.53	0.458	0.108	0	CD4 proliferating	Prim1	0.35	DNA primase, p49 subunit [Source:MGI Symbol	ENSMUSG00000025395	protein_coding
0	0.528112	0.321	0.062	0	CD4 proliferating	Ccnb1	0.259	cyclin B1 [Source:MGI Symbol	ENSMUSG00000041431	protein_coding
0	0.527689	0.436	0.083	0	CD4 proliferating	Cenpm	0.353	centromere protein M [Source:MGI Symbol	ENSMUSG00000068101	protein_coding
0	0.521362	0.401	0.086	0	CD4 proliferating	Knstrn	0.315	kinetochore-localized astrin/SPAG5 binding [Source:MGI Symbol	ENSMUSG00000027331	protein_coding
0	0.510728	0.525	0.145	0	CD4 proliferating	Pmf1	0.38	polyamine-modulated factor 1 [Source:MGI Symbol	ENSMUSG00000028066	protein_coding
0	0.507754	0.312	0.058	0	CD4 proliferating	Cdc20	0.254	cell division cycle 20 [Source:MGI Symbol	ENSMUSG00000006398	protein_coding
0	0.485775	0.301	0.049	0	CD4 proliferating	Pbk	0.252	PDZ binding kinase [Source:MGI Symbol	ENSMUSG00000022033	protein_coding
0	0.481673	0.351	0.071	0	CD4 proliferating	Kif22	0.28	kinesin family member 22 [Source:MGI Symbol	ENSMUSG00000030677	protein_coding
0	0.477376	0.406	0.088	0	CD4 proliferating	Gins2	0.318	GINS complex subunit 2 (Psf2 homolog) [Source:MGI Symbol	ENSMUSG00000031821	protein_coding
0	0.472328	0.379	0.075	0	CD4 proliferating	Cit	0.304	citron [Source:MGI Symbol	ENSMUSG00000029516	protein_coding
0	0.468554	0.31	0.057	0	CD4 proliferating	Aspm	0.253	abnormal spindle microtubule assembly [Source:MGI Symbol	ENSMUSG00000033952	protein_coding
0	0.455726	0.373	0.071	0	CD4 proliferating	Spc25	0.302	SPC25, NDC80 kinetochore complex component, homolog (S. cerevisiae) [Source:MGI Symbol	ENSMUSG00000005233	protein_coding
0	0.45221	0.313	0.061	0	CD4 proliferating	Cdkn3	0.252	cyclin-dependent kinase inhibitor 3 [Source:MGI Symbol	ENSMUSG00000037628	protein_coding
0	0.439579	0.342	0.065	0	CD4 proliferating	Rad51ap1	0.277	RAD51 associated protein 1 [Source:MGI Symbol	ENSMUSG00000030346	protein_coding
0	0.433078	0.3	0.051	0	CD4 proliferating	Prdx4	0.249	peroxiredoxin 4 [Source:MGI Symbol	ENSMUSG00000025289	protein_coding
0	0.430533	0.379	0.082	0	CD4 proliferating	Dhfr	0.297	dihydrofolate reductase [Source:MGI Symbol	ENSMUSG00000021707	protein_coding
0	0.429487	0.326	0.059	0	CD4 proliferating	Shcbp1	0.267	Shc SH2-domain binding protein 1 [Source:MGI Symbol	ENSMUSG00000022322	protein_coding
0	0.426683	0.331	0.062	0	CD4 proliferating	Ckap2l	0.269	cytoskeleton associated protein 2-like [Source:MGI Symbol	ENSMUSG00000048327	protein_coding
0	0.412597	0.377	0.085	0	CD4 proliferating	Bub1b	0.292	BUB1B, mitotic checkpoint serine/threonine kinase [Source:MGI Symbol	ENSMUSG00000040084	protein_coding
0	0.410476	0.347	0.066	0	CD4 proliferating	Cdc45	0.281	cell division cycle 45 [Source:MGI Symbol	ENSMUSG00000000028	protein_coding
0	0.392831	0.28	0.05	0	CD4 proliferating	Neil3	0.23	nei like 3 (E. coli) [Source:MGI Symbol	ENSMUSG00000039396	protein_coding
0	0.366413	0.296	0.05	0	CD4 proliferating	Nuf2	0.246	NUF2, NDC80 kinetochore complex component [Source:MGI Symbol	ENSMUSG00000026683	protein_coding
0	0.340549	0.293	0.052	0	CD4 proliferating	Ska1	0.241	spindle and kinetochore associated complex subunit 1 [Source:MGI Symbol	ENSMUSG00000036223	protein_coding
0	0.340147	0.293	0.053	0	CD4 proliferating	Kif4	0.24	kinesin family member 4 [Source:MGI Symbol	ENSMUSG00000034311	protein_coding
0	0.323667	0.307	0.059	0	CD4 proliferating	Fignl1	0.248	fidgetin-like 1 [Source:MGI Symbol	ENSMUSG00000035455	protein_coding
4.95171e-306	0.408076	0.331	0.068	9.12203e-302	CD4 proliferating	Cep55	0.263	centrosomal protein 55 [Source:MGI Symbol	ENSMUSG00000024989	protein_coding
3.92461e-299	0.502272	0.43	0.11	7.22993e-295	CD4 proliferating	Ncaph	0.32	non-SMC condensin I complex, subunit H [Source:MGI Symbol	ENSMUSG00000034906	protein_coding
1.65538e-295	0.537514	0.546	0.166	3.04954e-291	CD4 proliferating	Rfc5	0.38	replication factor C (activator 1) 5 [Source:MGI Symbol	ENSMUSG00000029363	protein_coding
1.70993e-293	0.362808	0.311	0.063	3.15003e-289	CD4 proliferating	Pole	0.248	polymerase (DNA directed), epsilon [Source:MGI Symbol	ENSMUSG00000007080	protein_coding
2.50981e-292	0.505666	0.462	0.126	4.62358e-288	CD4 proliferating	Mad2l1	0.336	MAD2 mitotic arrest deficient-like 1 [Source:MGI Symbol	ENSMUSG00000029910	protein_coding
8.60907e-287	0.477687	0.449	0.121	1.58596e-282	CD4 proliferating	Ccdc34	0.328	coiled-coil domain containing 34 [Source:MGI Symbol	ENSMUSG00000027160	protein_coding
1.28463e-286	0.302107	0.26	0.046	2.36655e-282	CD4 proliferating	Melk	0.214	maternal embryonic leucine zipper kinase [Source:MGI Symbol	ENSMUSG00000035683	protein_coding
7.59203e-286	0.305014	0.269	0.05	1.3986e-281	CD4 proliferating	Cenpp	0.219	centromere protein P [Source:MGI Symbol	ENSMUSG00000021391	protein_coding
2.33971e-285	0.503002	0.496	0.144	4.31021e-281	CD4 proliferating	Rfc4	0.352	replication factor C (activator 1) 4 [Source:MGI Symbol	ENSMUSG00000022881	protein_coding
1.94393e-281	0.406563	0.345	0.078	3.58111e-277	CD4 proliferating	Ncapg2	0.267	non-SMC condensin II complex, subunit G2 [Source:MGI Symbol	ENSMUSG00000042029	protein_coding
2.62648e-281	0.638546	0.997	0.954	4.8385e-277	CD4 proliferating	Rbm3	0.043	RNA binding motif (RNP1, RRM) protein 3 [Source:MGI Symbol	ENSMUSG00000031167	protein_coding
4.72088e-279	0.547533	0.417	0.11	8.69681e-275	CD4 proliferating	Zfp367	0.307	zinc finger protein 367 [Source:MGI Symbol	ENSMUSG00000044934	protein_coding
9.11609e-279	0.313116	0.267	0.05	1.67937e-274	CD4 proliferating	Cdca5	0.217	cell division cycle associated 5 [Source:MGI Symbol	ENSMUSG00000024791	protein_coding
4.34063e-278	0.788832	0.734	0.297	7.9963e-274	CD4 proliferating	Tmpo	0.437	thymopoietin [Source:MGI Symbol	ENSMUSG00000019961	protein_coding
1.23075e-277	0.384748	0.268	0.05	2.26729e-273	CD4 proliferating	Esco2	0.218	establishment of sister chromatid cohesion N-acetyltransferase 2 [Source:MGI Symbol	ENSMUSG00000022034	protein_coding
4.01523e-276	0.42174	0.34	0.077	7.39686e-272	CD4 proliferating	Kif23	0.263	kinesin family member 23 [Source:MGI Symbol	ENSMUSG00000032254	protein_coding
3.23481e-275	0.296547	0.247	0.044	5.95916e-271	CD4 proliferating	Kif20a	0.203	kinesin family member 20A [Source:MGI Symbol	ENSMUSG00000003779	protein_coding
4.10023e-275	0.380565	0.336	0.076	7.55344e-271	CD4 proliferating	Dlgap5	0.26	DLG associated protein 5 [Source:MGI Symbol	ENSMUSG00000037544	protein_coding
2.43588e-272	0.395683	0.271	0.052	4.48737e-268	CD4 proliferating	Plk1	0.219	polo like kinase 1 [Source:MGI Symbol	ENSMUSG00000030867	protein_coding
7.69543e-272	1.57224	0.918	0.652	1.41765e-267	CD4 proliferating	Tubb5	0.266	tubulin, beta 5 class I [Source:MGI Symbol	ENSMUSG00000001525	protein_coding
3.79326e-270	0.880437	0.853	0.443	6.98794e-266	CD4 proliferating	Selenoh	0.41	selenoprotein H [Source:MGI Symbol	ENSMUSG00000076437	protein_coding
1.75511e-268	0.801822	0.923	0.562	3.23326e-264	CD4 proliferating	Banf1	0.361	BAF nuclear assembly factor 1 [Source:MGI Symbol	ENSMUSG00000024844	protein_coding
5.61346e-268	0.460554	0.428	0.116	1.03411e-263	CD4 proliferating	Diaph3	0.312	diaphanous related formin 3 [Source:MGI Symbol	ENSMUSG00000022021	protein_coding
8.8238e-268	0.282006	0.256	0.048	1.62552e-263	CD4 proliferating	Bub1	0.208	BUB1, mitotic checkpoint serine/threonine kinase [Source:MGI Symbol	ENSMUSG00000027379	protein_coding
1.53239e-264	0.590634	0.591	0.201	2.82298e-260	CD4 proliferating	Ezh2	0.39	enhancer of zeste 2 polycomb repressive complex 2 subunit [Source:MGI Symbol	ENSMUSG00000029687	protein_coding
1.58445e-264	0.422802	0.245	0.044	2.91888e-260	CD4 proliferating	Hist1h2af	0.201	NA	NA	NA
2.84266e-264	0.776233	0.44	0.126	5.23674e-260	CD4 proliferating	Hist1h2ap	0.314	histone cluster 1, H2ap [Source:MGI Symbol	ENSMUSG00000094777	protein_coding
3.78697e-264	0.565982	0.598	0.205	6.97636e-260	CD4 proliferating	Cenpw	0.393	centromere protein W [Source:MGI Symbol	ENSMUSG00000075266	protein_coding
4.06061e-263	0.329919	0.263	0.051	7.48045e-259	CD4 proliferating	Mybl2	0.212	myeloblastosis oncogene-like 2 [Source:MGI Symbol	ENSMUSG00000017861	protein_coding
1.53999e-261	0.366657	0.264	0.051	2.83696e-257	CD4 proliferating	Cdc6	0.213	cell division cycle 6 [Source:MGI Symbol	ENSMUSG00000017499	protein_coding
2.07284e-259	0.503559	0.329	0.076	3.81859e-255	CD4 proliferating	Hist1h2ak	0.253	NA	NA	NA
4.43298e-258	0.316797	0.269	0.054	8.16644e-254	CD4 proliferating	Ckap2	0.215	cytoskeleton associated protein 2 [Source:MGI Symbol	ENSMUSG00000037725	protein_coding
2.35367e-256	0.545098	0.581	0.197	4.33593e-252	CD4 proliferating	Orc6	0.384	origin recognition complex, subunit 6 [Source:MGI Symbol	ENSMUSG00000031697	protein_coding
1.16536e-252	0.750008	0.713	0.295	2.14683e-248	CD4 proliferating	Dnmt1	0.418	DNA methyltransferase (cytosine-5) 1 [Source:MGI Symbol	ENSMUSG00000004099	protein_coding
5.43635e-252	0.83301	0.954	0.664	1.00148e-247	CD4 proliferating	Hnrnpab	0.29	heterogeneous nuclear ribonucleoprotein A/B [Source:MGI Symbol	ENSMUSG00000020358	protein_coding
6.06897e-252	0.593387	0.672	0.257	1.11803e-247	CD4 proliferating	Fkbp2	0.415	FK506 binding protein 2 [Source:MGI Symbol	ENSMUSG00000056629	protein_coding
4.30073e-251	0.588702	0.615	0.226	7.9228e-247	CD4 proliferating	Dctpp1	0.389	dCTP pyrophosphatase 1 [Source:MGI Symbol	ENSMUSG00000042462	protein_coding
6.30757e-251	0.266377	0.227	0.04	1.16198e-246	CD4 proliferating	Sapcd2	0.187	suppressor APC domain containing 2 [Source:MGI Symbol	ENSMUSG00000026955	protein_coding
6.87118e-251	0.413193	0.401	0.11	1.26581e-246	CD4 proliferating	Tubg1	0.291	tubulin, gamma 1 [Source:MGI Symbol	ENSMUSG00000035198	protein_coding
1.26979e-250	0.707801	0.702	0.284	2.33921e-246	CD4 proliferating	Mcm4	0.418	minichromosome maintenance complex component 4 [Source:MGI Symbol	ENSMUSG00000022673	protein_coding
2.91551e-250	0.34663	0.307	0.07	5.37095e-246	CD4 proliferating	Timeless	0.237	timeless circadian clock 1 [Source:MGI Symbol	ENSMUSG00000039994	protein_coding
3.44399e-249	0.240147	0.236	0.044	6.34451e-245	CD4 proliferating	Cenph	0.192	centromere protein H [Source:MGI Symbol	ENSMUSG00000045273	protein_coding
4.28477e-249	0.527133	0.515	0.166	7.8934e-245	CD4 proliferating	Hmgb3	0.349	high mobility group box 3 [Source:MGI Symbol	ENSMUSG00000015217	protein_coding
1.1504e-248	0.312498	0.283	0.061	2.11927e-244	CD4 proliferating	Cenps	0.222	centromere protein S [Source:MGI Symbol	ENSMUSG00000073705	protein_coding
1.48647e-248	0.253105	0.257	0.051	2.73838e-244	CD4 proliferating	Poc1a	0.206	POC1 centriolar protein A [Source:MGI Symbol	ENSMUSG00000023345	protein_coding
1.4028e-243	0.263672	0.238	0.045	2.58425e-239	CD4 proliferating	Brip1	0.193	BRCA1 interacting protein C-terminal helicase 1 [Source:MGI Symbol	ENSMUSG00000034329	protein_coding
4.37644e-242	0.730756	0.915	0.542	8.06228e-238	CD4 proliferating	Snrpd1	0.373	small nuclear ribonucleoprotein D1 [Source:MGI Symbol	ENSMUSG00000002477	protein_coding
1.26783e-241	0.356529	0.351	0.089	2.3356e-237	CD4 proliferating	Chaf1a	0.262	chromatin assembly factor 1, subunit A (p150) [Source:MGI Symbol	ENSMUSG00000002835	protein_coding
9.31587e-241	0.470178	0.567	0.196	1.71617e-236	CD4 proliferating	Rnaseh2b	0.371	ribonuclease H2, subunit B [Source:MGI Symbol	ENSMUSG00000021932	protein_coding
8.46379e-239	0.589975	0.73	0.305	1.5592e-234	CD4 proliferating	Lsm2	0.425	LSM2 homolog, U6 small nuclear RNA and mRNA degradation associated [Source:MGI Symbol	ENSMUSG00000007050	protein_coding
1.0009e-237	0.299505	0.265	0.055	1.84385e-233	CD4 proliferating	Depdc1a	0.21	DEP domain containing 1a [Source:MGI Symbol	ENSMUSG00000028175	protein_coding
4.13704e-237	0.310593	0.282	0.062	7.62125e-233	CD4 proliferating	Arhgap11a	0.22	Rho GTPase activating protein 11A [Source:MGI Symbol	ENSMUSG00000041219	protein_coding
1.90943e-236	0.736269	0.824	0.414	3.51755e-232	CD4 proliferating	Ranbp1	0.41	RAN binding protein 1 [Source:MGI Symbol	ENSMUSG00000005732	protein_coding
1.90943e-236	0.736269	0.824	0.414	3.51755e-232	CD4 proliferating	Ranbp1	0.41	RAN binding protein 1 [Source:MGI Symbol	ENSMUSG00000099164	protein_coding
7.22804e-236	0.293859	0.208	0.036	1.33155e-231	CD4 proliferating	Pimreg	0.172	PICALM interacting mitotic regulator [Source:MGI Symbol	ENSMUSG00000020808	protein_coding
6.45593e-235	1.21521	0.709	0.344	1.18931e-230	CD4 proliferating	H2afx	0.365	NA	NA	NA
1.02493e-234	0.960412	0.753	0.345	1.88812e-230	CD4 proliferating	Tnfrsf4	0.408	tumor necrosis factor receptor superfamily, member 4 [Source:MGI Symbol	ENSMUSG00000029075	protein_coding
1.03662e-232	0.302466	0.316	0.076	1.90966e-228	CD4 proliferating	Hirip3	0.24	HIRA interacting protein 3 [Source:MGI Symbol	ENSMUSG00000042606	protein_coding
7.10598e-232	0.959956	0.542	0.199	1.30906e-227	CD4 proliferating	Hist1h2ae	0.343	NA	NA	NA
4.69688e-231	0.234586	0.242	0.048	8.65259e-227	CD4 proliferating	Trip13	0.194	thyroid hormone receptor interactor 13 [Source:MGI Symbol	ENSMUSG00000021569	protein_coding
1.08452e-229	0.432471	0.499	0.162	1.9979e-225	CD4 proliferating	Haus4	0.337	HAUS augmin-like complex, subunit 4 [Source:MGI Symbol	ENSMUSG00000022177	protein_coding
1.50871e-228	0.379681	0.3	0.071	2.77934e-224	CD4 proliferating	Tcf19	0.229	transcription factor 19 [Source:MGI Symbol	ENSMUSG00000050410	protein_coding
7.36843e-227	0.267905	0.263	0.057	1.35741e-222	CD4 proliferating	Rmi2	0.206	RecQ mediated genome instability 2 [Source:MGI Symbol	ENSMUSG00000037991	protein_coding
4.09416e-226	0.395737	0.384	0.108	7.54226e-222	CD4 proliferating	Pola1	0.276	polymerase (DNA directed), alpha 1 [Source:MGI Symbol	ENSMUSG00000006678	protein_coding
8.64097e-226	0.366347	0.331	0.084	1.59184e-221	CD4 proliferating	Cdca2	0.247	cell division cycle associated 2 [Source:MGI Symbol	ENSMUSG00000048922	protein_coding
1.55579e-224	0.325445	0.314	0.077	2.86607e-220	CD4 proliferating	Cdca7	0.237	cell division cycle associated 7 [Source:MGI Symbol	ENSMUSG00000055612	protein_coding
3.85316e-222	0.63382	0.535	0.192	7.09829e-218	CD4 proliferating	Racgap1	0.343	Rac GTPase-activating protein 1 [Source:MGI Symbol	ENSMUSG00000023015	protein_coding
6.00982e-222	0.579872	0.996	0.915	1.10713e-217	CD4 proliferating	Atp5g3	0.081	ATP synthase, H+ transporting, mitochondrial F0 complex, subunit C3 (subunit 9) [Source:MGI Symbol	ENSMUSG00000018770	protein_coding
7.22563e-222	0.371429	0.427	0.128	1.33111e-217	CD4 proliferating	Pold1	0.299	polymerase (DNA directed), delta 1, catalytic subunit [Source:MGI Symbol	ENSMUSG00000038644	protein_coding
1.51402e-221	0.23205	0.225	0.044	2.78913e-217	CD4 proliferating	Spag5	0.181	sperm associated antigen 5 [Source:MGI Symbol	ENSMUSG00000002055	protein_coding
2.53828e-220	0.47353	1	0.997	4.67601e-216	CD4 proliferating	Pfn1	0.003	profilin 1 [Source:MGI Symbol	ENSMUSG00000018293	protein_coding
4.62692e-220	0.284052	0.215	0.041	8.52372e-216	CD4 proliferating	Nek2	0.174	NIMA (never in mitosis gene a)-related expressed kinase 2 [Source:MGI Symbol	ENSMUSG00000026622	protein_coding
4.62692e-220	0.284052	0.215	0.041	8.52372e-216	CD4 proliferating	Nek2	0.174	NIMA (never in mitosis gene a)-related expressed kinase 2 [Source:MGI Symbol	ENSMUSG00000110797	protein_coding
1.95294e-218	0.785855	0.852	0.452	3.59771e-214	CD4 proliferating	Mcm6	0.4	minichromosome maintenance complex component 6 [Source:MGI Symbol	ENSMUSG00000026355	protein_coding
6.47246e-218	0.607297	0.608	0.236	1.19236e-213	CD4 proliferating	Fabp5	0.372	fatty acid binding protein 5, epidermal [Source:MGI Symbol	ENSMUSG00000027533	protein_coding
1.26443e-216	0.215901	0.205	0.038	2.32934e-212	CD4 proliferating	Rad54l	0.167	RAD54 like (S. cerevisiae) [Source:MGI Symbol	ENSMUSG00000028702	protein_coding
6.63735e-216	0.299456	0.295	0.071	1.22273e-211	CD4 proliferating	Cenpk	0.224	centromere protein K [Source:MGI Symbol	ENSMUSG00000021714	protein_coding
1.79645e-215	0.244192	0.203	0.037	3.30942e-211	CD4 proliferating	Kif2c	0.166	kinesin family member 2C [Source:MGI Symbol	ENSMUSG00000028678	protein_coding
3.3819e-215	0.240837	0.206	0.038	6.23014e-211	CD4 proliferating	Kntc1	0.168	kinetochore associated 1 [Source:MGI Symbol	ENSMUSG00000029414	protein_coding
3.65949e-214	0.610955	0.784	0.362	6.74152e-210	CD4 proliferating	Anapc5	0.422	anaphase-promoting complex subunit 5 [Source:MGI Symbol	ENSMUSG00000029472	protein_coding
1.16813e-213	0.784858	0.918	0.588	2.15193e-209	CD4 proliferating	Dek	0.33	DEK oncogene (DNA binding) [Source:MGI Symbol	ENSMUSG00000021377	protein_coding
[truncated: 1,152 more rows]

## Sheet: 2 CD8 DEG
Differentially expressed genes between clusters in CD8 T-cell subsets derived from PDA and PDA-OVA tumors
p_val	avg_log2FC	pct.1	pct.2	p_val_adj	cluster	gene	delta.pct	description	gene_id	gene_biotype
0	0.71738	0.996	0.956	0	Tpex	Ccl5	0.04	chemokine (C-C motif) ligand 5 [Source:MGI Symbol	ENSMUSG00000035042	protein_coding
0	0.693255	0.958	0.936	0	Tpex	Vps37b	0.022	vacuolar protein sorting 37B [Source:MGI Symbol	ENSMUSG00000066278	protein_coding
0	0.68304	0.759	0.642	0	Tpex	Bcl2	0.117	B cell leukemia/lymphoma 2 [Source:MGI Symbol	ENSMUSG00000057329	protein_coding
0	0.59507	0.974	0.929	0	Tpex	Pdcd1	0.045	programmed cell death 1 [Source:MGI Symbol	ENSMUSG00000026285	protein_coding
0	0.529114	0.834	0.784	0	Tpex	Ypel3	0.05	yippee like 3 [Source:MGI Symbol	ENSMUSG00000042675	protein_coding
0	0.522892	0.774	0.706	0	Tpex	Chst12	0.068	carbohydrate sulfotransferase 12 [Source:MGI Symbol	ENSMUSG00000036599	protein_coding
0	0.509038	0.893	0.834	0	Tpex	Litaf	0.059	LPS-induced TN factor [Source:MGI Symbol	ENSMUSG00000022500	protein_coding
0	0.496471	1	0.999	0	Tpex	Malat1	0.001	metastasis associated lung adenocarcinoma transcript 1 (non-coding RNA) [Source:MGI Symbol	ENSMUSG00000092341	lincRNA
0	0.46151	0.995	0.991	0	Tpex	Cd3g	0.004	CD3 antigen, gamma polypeptide [Source:MGI Symbol	ENSMUSG00000002033	protein_coding
0	0.41102	0.932	0.913	0	Tpex	Il2rb	0.019	interleukin 2 receptor, beta chain [Source:MGI Symbol	ENSMUSG00000068227	protein_coding
0	0.409037	0.996	0.994	0	Tpex	Cd3e	0.002	CD3 antigen, epsilon polypeptide [Source:MGI Symbol	ENSMUSG00000032093	protein_coding
0	0.370871	0.972	0.973	0	Tpex	Pfdn5	-0.001	prefoldin 5 [Source:MGI Symbol	ENSMUSG00000001289	protein_coding
0	0.305482	0.998	0.993	0	Tpex	Nkg7	0.005	natural killer cell group 7 sequence [Source:MGI Symbol	ENSMUSG00000004612	protein_coding
0	0.237428	1	1	0	Tpex	Rpl18a	0	ribosomal protein L18A [Source:MGI Symbol	ENSMUSG00000045128	protein_coding
0	0.226073	1	0.999	0	Tpex	Rpl9	0.001	ribosomal protein L9 [Source:MGI Symbol	ENSMUSG00000047215	protein_coding
0	0.224561	1	1	0	Tpex	Fau	0	Finkel-Biskis-Reilly murine sarcoma virus (FBR-MuSV) ubiquitously expressed (fox derived) [Source:MGI Symbol	ENSMUSG00000038274	protein_coding
0	0.210875	1	0.999	0	Tpex	Rpl30	0.001	ribosomal protein L30 [Source:MGI Symbol	ENSMUSG00000058600	protein_coding
0	0.210026	1	0.999	0	Tpex	Rps15a	0.001	ribosomal protein S15A [Source:MGI Symbol	ENSMUSG00000008683	protein_coding
3.65242e-272	0.391366	0.881	0.895	6.72849e-268	Tpex	Hcst	-0.014	hematopoietic cell signal transducer [Source:MGI Symbol	ENSMUSG00000064109	protein_coding
3.02873e-265	0.659948	0.602	0.513	5.57953e-261	Tpex	Abcb9	0.089	ATP-binding cassette, sub-family B (MDR/TAP), member 9 [Source:MGI Symbol	ENSMUSG00000029408	protein_coding
3.90813e-264	0.824096	0.559	0.429	7.19956e-260	Tpex	Cd7	0.13	CD7 antigen [Source:MGI Symbol	ENSMUSG00000025163	protein_coding
5.50209e-259	0.327773	0.926	0.908	1.01359e-254	Tpex	Tigit	0.018	T cell immunoreceptor with Ig and ITIM domains [Source:MGI Symbol	ENSMUSG00000071552	protein_coding
1.86621e-252	0.217904	0.997	0.997	3.43793e-248	Tpex	Rpl36	0	ribosomal protein L36 [Source:MGI Symbol	ENSMUSG00000057863	protein_coding
2.16496e-245	0.268244	0.992	0.99	3.98828e-241	Tpex	Rps21	0.002	ribosomal protein S21 [Source:MGI Symbol	ENSMUSG00000039001	protein_coding
8.56382e-228	0.596589	0.471	0.356	1.57763e-223	Tpex	Osgin1	0.115	oxidative stress induced growth inhibitor 1 [Source:MGI Symbol	ENSMUSG00000074063	protein_coding
2.03196e-220	0.245635	0.978	0.981	3.74327e-216	Tpex	Itm2b	-0.003	integral membrane protein 2B [Source:MGI Symbol	ENSMUSG00000022108	protein_coding
2.06243e-217	0.513917	0.533	0.448	3.79942e-213	Tpex	Dapk2	0.085	death-associated protein kinase 2 [Source:MGI Symbol	ENSMUSG00000032380	protein_coding
1.54707e-207	0.293332	0.983	0.986	2.85002e-203	Tpex	Rps27	-0.003	ribosomal protein S27 [Source:MGI Symbol	ENSMUSG00000090733	protein_coding
2.32412e-200	0.201532	0.999	0.998	4.28149e-196	Tpex	Rpl37	0.001	ribosomal protein L37 [Source:MGI Symbol	ENSMUSG00000041841	protein_coding
8.87614e-182	0.515049	0.585	0.498	1.63516e-177	Tpex	Fgl2	0.087	fibrinogen-like protein 2 [Source:MGI Symbol	ENSMUSG00000039899	protein_coding
1.0612e-176	0.335942	1	1	1.95495e-172	Tpex	Gm42418	0	NA	NA	NA
2.42556e-165	0.282281	0.891	0.906	4.46837e-161	Tpex	Prkch	-0.015	protein kinase C, eta [Source:MGI Symbol	ENSMUSG00000021108	protein_coding
2.57787e-162	0.432162	0.753	0.731	4.74896e-158	Tpex	Crem	0.022	cAMP responsive element modulator [Source:MGI Symbol	ENSMUSG00000063889	protein_coding
6.0758e-162	0.317717	0.887	0.858	1.11928e-157	Tpex	Nr4a2	0.029	nuclear receptor subfamily 4, group A, member 2 [Source:MGI Symbol	ENSMUSG00000026826	protein_coding
1.05853e-150	0.245642	0.842	0.785	1.95003e-146	Tpex	Lag3	0.057	lymphocyte-activation gene 3 [Source:MGI Symbol	ENSMUSG00000030124	protein_coding
1.03282e-149	0.400347	0.826	0.809	1.90266e-145	Tpex	Rgs1	0.017	regulator of G-protein signaling 1 [Source:MGI Symbol	ENSMUSG00000026358	protein_coding
3.99251e-146	0.208128	0.965	0.978	7.355e-142	Tpex	Shisa5	-0.013	shisa family member 5 [Source:MGI Symbol	ENSMUSG00000025647	protein_coding
8.82358e-144	0.24967	0.822	0.716	1.62548e-139	Tpex	Gzmk	0.106	granzyme K [Source:MGI Symbol	ENSMUSG00000042385	protein_coding
4.5209e-141	0.241389	0.937	0.945	8.3284e-137	Tpex	Selplg	-0.008	selectin, platelet (p-selectin) ligand [Source:MGI Symbol	ENSMUSG00000048163	protein_coding
4.62641e-138	0.20251	0.962	0.973	8.52278e-134	Tpex	Uqcrh	-0.011	ubiquinol-cytochrome c reductase hinge protein [Source:MGI Symbol	ENSMUSG00000063882	protein_coding
4.37918e-134	0.273625	0.943	0.946	8.06733e-130	Tpex	Sh2d2a	-0.003	SH2 domain containing 2A [Source:MGI Symbol	ENSMUSG00000028071	protein_coding
3.55923e-126	0.438523	0.598	0.585	6.55682e-122	Tpex	P2ry10	0.013	purinergic receptor P2Y, G-protein coupled 10 [Source:MGI Symbol	ENSMUSG00000050921	protein_coding
7.45581e-114	0.379955	0.437	0.37	1.37351e-109	Tpex	Adgrg1	0.067	adhesion G protein-coupled receptor G1 [Source:MGI Symbol	ENSMUSG00000031785	protein_coding
7.41611e-113	0.235493	0.938	0.946	1.3662e-108	Tpex	Ifngr1	-0.008	interferon gamma receptor 1 [Source:MGI Symbol	ENSMUSG00000020009	protein_coding
1.33376e-106	0.433136	0.339	0.272	2.45705e-102	Tpex	Itih5	0.067	inter-alpha (globulin) inhibitor H5 [Source:MGI Symbol	ENSMUSG00000025780	protein_coding
4.34584e-106	0.385026	0.668	0.661	8.0059e-102	Tpex	Tiprl	0.007	TIP41, TOR signalling pathway regulator-like (S. cerevisiae) [Source:MGI Symbol	ENSMUSG00000040843	protein_coding
2.44176e-105	0.543097	0.345	0.272	4.49821e-101	Tpex	Tmprss6	0.073	transmembrane serine protease 6 [Source:MGI Symbol	ENSMUSG00000016942	protein_coding
1.61806e-104	0.467885	0.35	0.278	2.9808e-100	Tpex	Cd200r4	0.072	CD200 receptor 4 [Source:MGI Symbol	ENSMUSG00000062082	protein_coding
3.51275e-102	0.385212	0.57	0.549	6.47118e-98	Tpex	Bcl2l11	0.021	BCL2-like 11 (apoptosis facilitator) [Source:MGI Symbol	ENSMUSG00000027381	protein_coding
5.75673e-94	0.313892	0.646	0.654	1.0605e-89	Tpex	Sla2	-0.008	Src-like-adaptor 2 [Source:MGI Symbol	ENSMUSG00000027636	protein_coding
6.6799e-94	0.36466	0.279	0.208	1.23057e-89	Tpex	1810011H11Rik	0.071	NA	NA	NA
2.50902e-92	0.46174	0.489	0.453	4.62213e-88	Tpex	Sult2b1	0.036	sulfotransferase family, cytosolic, 2B, member 1 [Source:MGI Symbol	ENSMUSG00000003271	protein_coding
8.28026e-86	0.368928	0.473	0.435	1.52539e-81	Tpex	Chn2	0.038	chimerin 2 [Source:MGI Symbol	ENSMUSG00000004633	protein_coding
8.26442e-85	0.278971	0.762	0.807	1.52247e-80	Tpex	Dnajb6	-0.045	DnaJ heat shock protein family (Hsp40) member B6 [Source:MGI Symbol	ENSMUSG00000029131	protein_coding
1.32553e-83	0.209788	0.982	0.988	2.4419e-79	Tpex	Rpl38	-0.006	ribosomal protein L38 [Source:MGI Symbol	ENSMUSG00000057322	protein_coding
5.63375e-80	0.319036	0.677	0.693	1.03785e-75	Tpex	Ctsc	-0.016	cathepsin C [Source:MGI Symbol	ENSMUSG00000030560	protein_coding
1.50256e-79	0.316207	0.147	0.09	2.76802e-75	Tpex	Rasl11b	0.057	RAS-like, family 11, member B [Source:MGI Symbol	ENSMUSG00000049907	protein_coding
6.0214e-79	0.245877	0.844	0.879	1.10926e-74	Tpex	Uba52	-0.035	ubiquitin A-52 residue ribosomal protein fusion product 1 [Source:MGI Symbol	ENSMUSG00000090137	protein_coding
1.68706e-77	0.347168	0.514	0.49	3.10791e-73	Tpex	Mxd4	0.024	Max dimerization protein 4 [Source:MGI Symbol	ENSMUSG00000037235	protein_coding
1.52518e-76	0.348452	0.558	0.567	2.80969e-72	Tpex	Cirbp	-0.009	cold inducible RNA binding protein [Source:MGI Symbol	ENSMUSG00000045193	protein_coding
3.37959e-74	0.225533	0.765	0.77	6.22587e-70	Tpex	Tox	-0.005	thymocyte selection-associated high mobility group box [Source:MGI Symbol	ENSMUSG00000041272	protein_coding
1.52488e-69	0.244135	0.747	0.779	2.80914e-65	Tpex	Gstp1	-0.032	glutathione S-transferase, pi 1 [Source:MGI Symbol	ENSMUSG00000060803	protein_coding
1.52488e-69	0.244135	0.747	0.779	2.80914e-65	Tpex	Gstp1	-0.032	glutathione S-transferase, pi 1 [Source:MGI Symbol	ENSMUSG00000097830	protein_coding
3.26445e-69	0.312349	0.246	0.189	6.01377e-65	Tpex	Cd244	0.057	NA	NA	NA
1.64753e-68	0.75693	0.232	0.174	3.03508e-64	Tpex	Sfn	0.058	stratifin [Source:MGI Symbol	ENSMUSG00000047281	protein_coding
3.50481e-68	0.317834	0.571	0.593	6.45656e-64	Tpex	Ptk2b	-0.022	PTK2 protein tyrosine kinase 2 beta [Source:MGI Symbol	ENSMUSG00000059456	protein_coding
5.6896e-65	0.415316	0.54	0.543	1.04814e-60	Tpex	Foxo1	-0.003	forkhead box O1 [Source:MGI Symbol	ENSMUSG00000044167	protein_coding
3.62801e-63	0.360185	0.284	0.236	6.68352e-59	Tpex	Tmcc3	0.048	transmembrane and coiled coil domains 3 [Source:MGI Symbol	ENSMUSG00000020023	protein_coding
3.9e-61	0.253813	0.671	0.697	7.18458e-57	Tpex	Dennd4a	-0.026	DENN/MADD domain containing 4A [Source:MGI Symbol	ENSMUSG00000053641	protein_coding
4.39049e-59	0.207702	0.776	0.821	8.08816e-55	Tpex	Kmt2e	-0.045	lysine (K)-specific methyltransferase 2E [Source:MGI Symbol	ENSMUSG00000029004	protein_coding
1.05433e-58	0.330433	0.298	0.252	1.94229e-54	Tpex	Izumo4	0.046	IZUMO family member 4 [Source:MGI Symbol	ENSMUSG00000055862	protein_coding
8.65064e-56	0.327245	0.257	0.208	1.59362e-51	Tpex	Gprin3	0.049	GPRIN family member 3 [Source:MGI Symbol	ENSMUSG00000045441	protein_coding
9.16746e-54	0.307939	0.546	0.559	1.68883e-49	Tpex	Prex1	-0.013	phosphatidylinositol-3,4,5-trisphosphate-dependent Rac exchange factor 1 [Source:MGI Symbol	ENSMUSG00000039621	protein_coding
2.92271e-51	0.301861	0.153	0.107	5.38421e-47	Tpex	Trat1	0.046	T cell receptor associated transmembrane adaptor 1 [Source:MGI Symbol	ENSMUSG00000030775	protein_coding
6.5646e-49	0.306346	0.465	0.46	1.20933e-44	Tpex	Padi2	0.005	peptidyl arginine deiminase, type II [Source:MGI Symbol	ENSMUSG00000028927	protein_coding
2.95128e-48	0.323886	0.284	0.244	5.43684e-44	Tpex	Tmem191c	0.04	transmembrane protein 191C [Source:MGI Symbol	ENSMUSG00000055692	protein_coding
1.99769e-45	0.329781	0.413	0.397	3.68014e-41	Tpex	Irak2	0.016	interleukin-1 receptor-associated kinase 2 [Source:MGI Symbol	ENSMUSG00000060477	protein_coding
2.53846e-45	0.204002	0.133	0.091	4.67634e-41	Tpex	Cited4	0.042	Cbp/p300-interacting transactivator, with Glu/Asp-rich carboxy-terminal domain, 4 [Source:MGI Symbol	ENSMUSG00000070803	protein_coding
1.19082e-42	0.266091	0.721	0.753	2.19373e-38	Tpex	Tgfb1	-0.032	transforming growth factor, beta 1 [Source:MGI Symbol	ENSMUSG00000002603	protein_coding
2.71682e-41	0.237325	0.518	0.522	5.00493e-37	Tpex	Isg20	-0.004	interferon-stimulated protein [Source:MGI Symbol	ENSMUSG00000039236	protein_coding
3.49096e-39	0.324768	0.365	0.338	6.43106e-35	Tpex	Car2	0.027	carbonic anhydrase 2 [Source:MGI Symbol	ENSMUSG00000027562	protein_coding
4.19761e-37	0.302112	0.286	0.251	7.73283e-33	Tpex	Cd200r1	0.035	CD200 receptor 1 [Source:MGI Symbol	ENSMUSG00000022667	protein_coding
5.47432e-37	0.253954	0.636	0.681	1.00848e-32	Tpex	Emd	-0.045	emerin [Source:MGI Symbol	ENSMUSG00000001964	protein_coding
6.73813e-36	0.217446	0.635	0.689	1.2413e-31	Tpex	Nsd3	-0.054	nuclear receptor binding SET domain protein 3 [Source:MGI Symbol	ENSMUSG00000054823	protein_coding
3.19368e-35	0.237765	0.568	0.606	5.88339e-31	Tpex	Grina	-0.038	glutamate receptor, ionotropic, N-methyl D-aspartate-associated protein 1 (glutamate binding) [Source:MGI Symbol	ENSMUSG00000022564	protein_coding
3.32074e-35	0.334015	0.346	0.321	6.11747e-31	Tpex	Cebpb	0.025	CCAAT/enhancer binding protein (C/EBP), beta [Source:MGI Symbol	ENSMUSG00000056501	protein_coding
9.67112e-35	0.231743	0.653	0.672	1.78161e-30	Tpex	Fosl2	-0.019	fos-like antigen 2 [Source:MGI Symbol	ENSMUSG00000029135	protein_coding
8.28569e-33	0.399503	0.303	0.283	1.52639e-28	Tpex	Ncoa3	0.02	nuclear receptor coactivator 3 [Source:MGI Symbol	ENSMUSG00000027678	protein_coding
7.51207e-31	0.22961	0.184	0.15	1.38387e-26	Tpex	Pnpla7	0.034	patatin-like phospholipase domain containing 7 [Source:MGI Symbol	ENSMUSG00000036833	protein_coding
3.57503e-30	0.226476	0.623	0.667	6.58592e-26	Tpex	Cd6	-0.044	CD6 antigen [Source:MGI Symbol	ENSMUSG00000024670	protein_coding
4.60271e-30	0.246237	0.17	0.137	8.47912e-26	Tpex	Slc16a10	0.033	solute carrier family 16 (monocarboxylic acid transporters), member 10 [Source:MGI Symbol	ENSMUSG00000019838	protein_coding
9.72324e-30	0.274601	0.559	0.621	1.79121e-25	Tpex	1810058I24Rik	-0.062	RIKEN cDNA 1810058I24 gene [Source:MGI Symbol	ENSMUSG00000073155	protein_coding
1.36275e-29	0.318677	0.466	0.446	2.51046e-25	Tpex	Trgv2	0.02	T cell receptor gamma variable 2 [Source:MGI Symbol	ENSMUSG00000076754	TR_V_gene
1.54748e-29	0.239755	0.714	0.773	2.85077e-25	Tpex	Slc3a2	-0.059	solute carrier family 3 (activators of dibasic and neutral amino acid transport), member 2 [Source:MGI Symbol	ENSMUSG00000010095	protein_coding
1.40624e-28	0.269373	0.227	0.198	2.59058e-24	Tpex	Ppp1r3b	0.029	protein phosphatase 1, regulatory subunit 3B [Source:MGI Symbol	ENSMUSG00000046794	protein_coding
5.12204e-27	0.258101	0.468	0.489	9.43581e-23	Tpex	Cers4	-0.021	ceramide synthase 4 [Source:MGI Symbol	ENSMUSG00000008206	protein_coding
1.89098e-26	0.274402	0.529	0.559	3.48356e-22	Tpex	Nr3c1	-0.03	nuclear receptor subfamily 3, group C, member 1 [Source:MGI Symbol	ENSMUSG00000024431	protein_coding
2.40413e-26	0.230769	0.257	0.229	4.42888e-22	Tpex	Phf1	0.028	PHD finger protein 1 [Source:MGI Symbol	ENSMUSG00000024193	protein_coding
2.67441e-25	0.210934	0.648	0.71	4.9268e-21	Tpex	Ptpn1	-0.062	protein tyrosine phosphatase, non-receptor type 1 [Source:MGI Symbol	ENSMUSG00000027540	protein_coding
3.26517e-25	0.241501	0.53	0.57	6.0151e-21	Tpex	Skil	-0.04	SKI-like [Source:MGI Symbol	ENSMUSG00000027660	protein_coding
8.32874e-24	0.53597	0.108	0.079	1.53432e-19	Tpex	Trav8n-2	0.029	T cell receptor alpha variable 8n-2 [Source:MGI Symbol	ENSMUSG00000076821	TR_V_gene
1.77867e-23	0.271611	0.409	0.414	3.27666e-19	Tpex	Malt1	-0.005	MALT1 paracaspase [Source:MGI Symbol	ENSMUSG00000032688	protein_coding
8.25345e-23	0.367137	0.174	0.144	1.52045e-18	Tpex	Itgae	0.03	integrin alpha E, epithelial-associated [Source:MGI Symbol	ENSMUSG00000005947	protein_coding
9.57196e-23	0.244712	0.22	0.197	1.76335e-18	Tpex	Pvrig	0.023	poliovirus receptor related immunoglobulin domain containing [Source:MGI Symbol	ENSMUSG00000109713	protein_coding
1.32113e-22	0.229227	0.176	0.15	2.43379e-18	Tpex	Lmtk3	0.026	lemur tyrosine kinase 3 [Source:MGI Symbol	ENSMUSG00000062044	protein_coding
1.73656e-22	0.219547	0.181	0.153	3.1991e-18	Tpex	Jmy	0.028	junction-mediating and regulatory protein [Source:MGI Symbol	ENSMUSG00000021690	protein_coding
7.15832e-21	0.257044	0.467	0.5	1.31871e-16	Tpex	Pik3cd	-0.033	phosphatidylinositol-4,5-bisphosphate 3-kinase catalytic subunit delta [Source:MGI Symbol	ENSMUSG00000039936	protein_coding
1.09305e-20	0.244788	0.369	0.373	2.01363e-16	Tpex	Pink1	-0.004	PTEN induced putative kinase 1 [Source:MGI Symbol	ENSMUSG00000028756	protein_coding
1.12077e-20	0.206229	0.557	0.616	2.06468e-16	Tpex	Laptm4a	-0.059	lysosomal-associated protein transmembrane 4A [Source:MGI Symbol	ENSMUSG00000020585	protein_coding
5.95709e-20	0.212195	0.55	0.578	1.09742e-15	Tpex	Cdk6	-0.028	cyclin-dependent kinase 6 [Source:MGI Symbol	ENSMUSG00000040274	protein_coding
6.43996e-20	0.23949	0.526	0.58	1.18637e-15	Tpex	Cdc42se2	-0.054	CDC42 small effector 2 [Source:MGI Symbol	ENSMUSG00000052298	protein_coding
1.03419e-19	0.237799	0.54	0.587	1.90519e-15	Tpex	Tpp2	-0.047	tripeptidyl peptidase II [Source:MGI Symbol	ENSMUSG00000041763	protein_coding
1.076e-19	0.269774	0.477	0.511	1.98221e-15	Tpex	Atf7ip	-0.034	activating transcription factor 7 interacting protein [Source:MGI Symbol	ENSMUSG00000030213	protein_coding
7.26491e-19	0.206575	0.575	0.635	1.33834e-14	Tpex	Runx3	-0.06	runt related transcription factor 3 [Source:MGI Symbol	ENSMUSG00000070691	protein_coding
9.87432e-19	0.233125	0.282	0.268	1.81905e-14	Tpex	Lat2	0.014	linker for activation of T cells family, member 2 [Source:MGI Symbol	ENSMUSG00000040751	protein_coding
7.14765e-18	0.270447	0.474	0.51	1.31674e-13	Tpex	Crbn	-0.036	cereblon [Source:MGI Symbol	ENSMUSG00000005362	protein_coding
1.18655e-17	0.238334	0.237	0.22	2.18586e-13	Tpex	2900026A02Rik	0.017	RIKEN cDNA 2900026A02 gene [Source:MGI Symbol	ENSMUSG00000051339	protein_coding
6.44408e-15	0.203867	0.171	0.153	1.18713e-10	Tpex	Camkmt	0.018	calmodulin-lysine N-methyltransferase [Source:MGI Symbol	ENSMUSG00000071037	protein_coding
7.23785e-15	0.255044	0.377	0.381	1.33336e-10	Tpex	Neurl3	-0.004	neuralized E3 ubiquitin protein ligase 3 [Source:MGI Symbol	ENSMUSG00000047180	protein_coding
1.11891e-14	0.205069	0.495	0.54	2.06126e-10	Tpex	Smpdl3a	-0.045	sphingomyelin phosphodiesterase, acid-like 3A [Source:MGI Symbol	ENSMUSG00000019872	protein_coding
4.29316e-14	0.233252	0.271	0.263	7.90887e-10	Tpex	Swap70	0.008	SWA-70 protein [Source:MGI Symbol	ENSMUSG00000031015	protein_coding
1.6184e-13	0.299788	0.307	0.305	2.98141e-09	Tpex	Tcrg-C2	0.002	NA	NA	NA
4.86966e-13	0.236878	0.356	0.37	8.97088e-09	Tpex	Smyd3	-0.014	SET and MYND domain containing 3 [Source:MGI Symbol	ENSMUSG00000055067	protein_coding
1.38595e-10	0.392646	0.109	0.092	2.5532e-06	Tpex	Tcrg-V7	0.017	NA	NA	NA
2.02579e-10	0.238289	0.327	0.336	3.73192e-06	Tpex	Perp	-0.009	PERP, TP53 apoptosis effector [Source:MGI Symbol	ENSMUSG00000019851	protein_coding
4.63776e-10	0.22061	0.292	0.295	8.54369e-06	Tpex	St8sia4	-0.003	ST8 alpha-N-acetyl-neuraminide alpha-2,8-sialyltransferase 4 [Source:MGI Symbol	ENSMUSG00000040710	protein_coding
7.38874e-10	0.229511	0.382	0.395	1.36115e-05	Tpex	Txnip	-0.013	thioredoxin interacting protein [Source:MGI Symbol	ENSMUSG00000038393	protein_coding
7.5865e-10	0.247811	0.314	0.319	1.39759e-05	Tpex	Ier5l	-0.005	immediate early response 5-like [Source:MGI Symbol	ENSMUSG00000089762	protein_coding
8.12009e-10	0.230895	0.311	0.323	1.49588e-05	Tpex	Wbp1	-0.012	WW domain binding protein 1 [Source:MGI Symbol	ENSMUSG00000030035	protein_coding
1.22453e-07	0.206551	0.366	0.392	0.00225583	Tpex	Pbxip1	-0.026	pre B cell leukemia transcription factor interacting protein 1 [Source:MGI Symbol	ENSMUSG00000042613	protein_coding
1.9572e-07	0.209837	0.404	0.44	0.00360555	Tpex	Gpr171	-0.036	G protein-coupled receptor 171 [Source:MGI Symbol	ENSMUSG00000050075	protein_coding
1.29496e-06	0.266508	0.316	0.332	0.0238558	Tpex	Pim3	-0.016	proviral integration site 3 [Source:MGI Symbol	ENSMUSG00000035828	protein_coding
2.01626e-06	0.201955	0.389	0.418	0.0371436	Tpex	AC149090.1	-0.029	NULL	ENSMUSG00000095041	protein_coding
2.27062e-06	0.225855	0.34	0.361	0.0418294	Tpex	Mxi1	-0.021	MAX interactor 1, dimerization protein [Source:MGI Symbol	ENSMUSG00000025025	protein_coding
1.05152e-05	0.212485	0.302	0.32	0.193711	Tpex	Susd3	-0.018	sushi domain containing 3 [Source:MGI Symbol	ENSMUSG00000021384	protein_coding
1.97909e-05	0.203569	0.463	0.526	0.364588	Tpex	Ptp4a1	-0.063	protein tyrosine phosphatase 4a1 [Source:MGI Symbol	ENSMUSG00000026064	protein_coding
1.97909e-05	0.203569	0.463	0.526	0.364588	Tpex	Ptp4a1	-0.063	protein tyrosine phosphatase 4a1 [Source:MGI Symbol	ENSMUSG00000117310	protein_coding
3.44549e-05	0.260712	0.15	0.138	0.634728	Tpex	Trbv12-1	0.012	T cell receptor beta, variable 12-1 [Source:MGI Symbol	ENSMUSG00000095574	TR_V_gene
5.06692e-05	0.20183	0.348	0.381	0.933428	Tpex	Mef2a	-0.033	myocyte enhancer factor 2A [Source:MGI Symbol	ENSMUSG00000030557	protein_coding
6.91135e-05	0.202325	0.228	0.229	1	Tpex	Pim2	-0.001	proviral integration site 2 [Source:MGI Symbol	ENSMUSG00000031155	protein_coding
0.000182821	0.325222	0.106	0.124	1	Tpex	Trbv12-2	-0.018	T cell receptor beta, variable 12-2 [Source:MGI Symbol	ENSMUSG00000094525	TR_V_gene
0.000202326	0.201532	0.334	0.361	1	Tpex	Armc7	-0.027	armadillo repeat containing 7 [Source:MGI Symbol	ENSMUSG00000057219	protein_coding
0.000265001	0.222058	0.249	0.24	1	Tpex	Gm156	0.009	NA	NA	NA
0.000558776	0.228702	0.228	0.237	1	Tpex	Tulp4	-0.009	tubby like protein 4 [Source:MGI Symbol	ENSMUSG00000034377	protein_coding
0	1.02346	0.667	0.425	0	Teff	Hilpda	0.242	hypoxia inducible lipid droplet associated [Source:MGI Symbol	ENSMUSG00000043421	protein_coding
0	0.986499	0.829	0.535	0	Teff	Klrd1	0.294	killer cell lectin-like receptor, subfamily D, member 1 [Source:MGI Symbol	ENSMUSG00000030165	protein_coding
0	0.934935	0.414	0.196	0	Teff	Gm156	0.218	NA	NA	NA
0	0.85877	0.616	0.328	0	Teff	Capg	0.288	capping protein (actin filament), gelsolin-like [Source:MGI Symbol	ENSMUSG00000056737	protein_coding
0	0.704486	0.716	0.464	0	Teff	Klrc1	0.252	killer cell lectin-like receptor subfamily C, member 1 [Source:MGI Symbol	ENSMUSG00000030167	protein_coding
0	0.687528	0.454	0.212	0	Teff	Klre1	0.242	killer cell lectin-like receptor family E member 1 [Source:MGI Symbol	ENSMUSG00000050241	protein_coding
0	0.656669	0.647	0.472	0	Teff	Rgs2	0.175	regulator of G-protein signaling 2 [Source:MGI Symbol	ENSMUSG00000026360	protein_coding
0	0.619988	0.369	0.155	0	Teff	Jaml	0.214	junction adhesion molecule like [Source:MGI Symbol	ENSMUSG00000048534	protein_coding
0	0.617804	0.261	0.077	0	Teff	Igfbp7	0.184	insulin-like growth factor binding protein 7 [Source:MGI Symbol	ENSMUSG00000036256	protein_coding
0	0.616703	0.624	0.427	0	Teff	Tbx21	0.197	T-box 21 [Source:MGI Symbol	ENSMUSG00000001444	protein_coding
0	0.5885	0.281	0.088	0	Teff	AC163354.1	0.193	NA	NA	NA
0	0.54965	0.677	0.478	0	Teff	Fgl2	0.199	fibrinogen-like protein 2 [Source:MGI Symbol	ENSMUSG00000039899	protein_coding
0	0.502864	0.186	0.054	0	Teff	Klri2	0.132	killer cell lectin-like receptor family I member 2 [Source:MGI Symbol	ENSMUSG00000043932	protein_coding
0	0.461036	0.799	0.668	0	Teff	Inpp4b	0.131	inositol polyphosphate-4-phosphatase, type II [Source:MGI Symbol	ENSMUSG00000037940	protein_coding
0	0.456456	0.881	0.785	0	Teff	Cst7	0.096	cystatin F (leukocystatin) [Source:MGI Symbol	ENSMUSG00000068129	protein_coding
0	0.396965	0.932	0.827	0	Teff	Litaf	0.105	LPS-induced TN factor [Source:MGI Symbol	ENSMUSG00000022500	protein_coding
0	0.292923	0.998	0.991	0	Teff	Cd3g	0.007	CD3 antigen, gamma polypeptide [Source:MGI Symbol	ENSMUSG00000002033	protein_coding
0	0.24971	1	0.999	0	Teff	Rps15a	0.001	ribosomal protein S15A [Source:MGI Symbol	ENSMUSG00000008683	protein_coding
7.99551e-285	0.4241	0.919	0.827	1.47293e-280	Teff	S100a6	0.092	S100 calcium binding protein A6 (calcyclin) [Source:MGI Symbol	ENSMUSG00000001025	protein_coding
1.27356e-262	0.533796	0.82	0.692	2.34616e-258	Teff	Id2	0.128	inhibitor of DNA binding 2 [Source:MGI Symbol	ENSMUSG00000020644	protein_coding
1.53257e-257	0.491599	0.771	0.638	2.82331e-253	Teff	Fosl2	0.133	fos-like antigen 2 [Source:MGI Symbol	ENSMUSG00000029135	protein_coding
4.51614e-256	1.44424	0.436	0.286	8.31964e-252	Teff	Hspa1a	0.15	heat shock protein 1A [Source:MGI Symbol	ENSMUSG00000091971	protein_coding
1.10931e-252	0.360724	0.283	0.141	2.04356e-248	Teff	Matk	0.142	megakaryocyte-associated tyrosine kinase [Source:MGI Symbol	ENSMUSG00000004933	protein_coding
2.23571e-243	1.04203	0.416	0.265	4.11862e-239	Teff	Jun	0.151	jun proto-oncogene [Source:MGI Symbol	ENSMUSG00000052684	protein_coding
5.81552e-240	0.451166	0.691	0.56	1.07134e-235	Teff	Nedd9	0.131	neural precursor cell expressed, developmentally down-regulated gene 9 [Source:MGI Symbol	ENSMUSG00000021365	protein_coding
2.59081e-236	1.02702	0.384	0.237	4.77278e-232	Teff	Hspa1b	0.147	heat shock protein 1B [Source:MGI Symbol	ENSMUSG00000090877	protein_coding
2.00646e-229	0.442172	0.332	0.19	3.6963e-225	Teff	Nt5e	0.142	5' nucleotidase, ecto [Source:MGI Symbol	ENSMUSG00000032420	protein_coding
4.3077e-224	0.275714	0.162	0.062	7.93565e-220	Teff	AA467197	0.1	expressed sequence AA467197 [Source:MGI Symbol	ENSMUSG00000033213	protein_coding
4.3077e-224	0.275714	0.162	0.062	7.93565e-220	Teff	AA467197	0.1	expressed sequence AA467197 [Source:MGI Symbol	ENSMUSG00000110868	protein_coding
1.51771e-218	0.370668	0.868	0.71	2.79593e-214	Teff	Tnfrsf9	0.158	tumor necrosis factor receptor superfamily, member 9 [Source:MGI Symbol	ENSMUSG00000028965	protein_coding
7.40833e-218	0.347998	0.392	0.24	1.36476e-213	Teff	Lat2	0.152	linker for activation of T cells family, member 2 [Source:MGI Symbol	ENSMUSG00000040751	protein_coding
2.6593e-212	0.421592	0.474	0.332	4.89896e-208	Teff	Mdfic	0.142	MyoD family inhibitor domain containing [Source:MGI Symbol	ENSMUSG00000041390	protein_coding
1.00383e-203	0.375188	0.257	0.133	1.84925e-199	Teff	Creb3l2	0.124	cAMP responsive element binding protein 3-like 2 [Source:MGI Symbol	ENSMUSG00000038648	protein_coding
1.18969e-203	0.28384	0.222	0.104	2.19165e-199	Teff	Itga1	0.118	integrin alpha 1 [Source:MGI Symbol	ENSMUSG00000042284	protein_coding
4.29864e-194	0.628954	0.524	0.39	7.91895e-190	Teff	Gem	0.134	GTP binding protein (gene overexpressed in skeletal muscle) [Source:MGI Symbol	ENSMUSG00000028214	protein_coding
2.53881e-193	0.989604	0.526	0.383	4.67699e-189	Teff	Ccl4	0.143	chemokine (C-C motif) ligand 4 [Source:MGI Symbol	ENSMUSG00000018930	protein_coding
5.05315e-192	0.260103	0.189	0.085	9.30891e-188	Teff	Lyn	0.104	LYN proto-oncogene, Src family tyrosine kinase [Source:MGI Symbol	ENSMUSG00000042228	protein_coding
5.44191e-189	0.362017	0.689	0.545	1.00251e-184	Teff	Itgav	0.144	integrin alpha V [Source:MGI Symbol	ENSMUSG00000027087	protein_coding
1.90763e-186	0.958985	0.752	0.676	3.51424e-182	Teff	Dnajb1	0.076	DnaJ heat shock protein family (Hsp40) member B1 [Source:MGI Symbol	ENSMUSG00000005483	protein_coding
1.08141e-183	0.242446	0.986	0.975	1.99217e-179	Teff	Fxyd5	0.011	FXYD domain-containing ion transport regulator 5 [Source:MGI Symbol	ENSMUSG00000009687	protein_coding
1.10046e-177	0.242197	0.898	0.774	2.02727e-173	Teff	Lag3	0.124	lymphocyte-activation gene 3 [Source:MGI Symbol	ENSMUSG00000030124	protein_coding
2.19872e-177	0.319698	0.869	0.808	4.05048e-173	Teff	Ctsd	0.061	cathepsin D [Source:MGI Symbol	ENSMUSG00000007891	protein_coding
5.5276e-172	0.241054	0.973	0.934	1.01829e-167	Teff	Cd8a	0.039	CD8 antigen, alpha chain [Source:MGI Symbol	ENSMUSG00000053977	protein_coding
5.21281e-170	0.358717	0.365	0.232	9.60304e-166	Teff	Cd200r1	0.133	CD200 receptor 1 [Source:MGI Symbol	ENSMUSG00000022667	protein_coding
9.81066e-170	0.245343	0.956	0.908	1.80732e-165	Teff	Il2rb	0.048	interleukin 2 receptor, beta chain [Source:MGI Symbol	ENSMUSG00000068227	protein_coding
6.34699e-164	0.272747	0.302	0.177	1.16924e-159	Teff	Cd244	0.125	NA	NA	NA
1.04895e-161	0.349956	0.504	0.378	1.93238e-157	Teff	Serpinb6a	0.126	serine (or cysteine) peptidase inhibitor, clade B, member 6a [Source:MGI Symbol	ENSMUSG00000060147	protein_coding
1.82551e-161	0.291258	0.327	0.199	3.36295e-157	Teff	1810011H11Rik	0.128	NA	NA	NA
1.0533e-156	0.226149	0.147	0.063	1.9404e-152	Teff	Gpr34	0.084	G protein-coupled receptor 34 [Source:MGI Symbol	ENSMUSG00000040229	protein_coding
8.79927e-156	0.334124	0.757	0.672	1.621e-151	Teff	Dennd4a	0.085	DENN/MADD domain containing 4A [Source:MGI Symbol	ENSMUSG00000053641	protein_coding
5.92672e-154	0.299267	0.66	0.52	1.09182e-149	Teff	Rbpj	0.14	recombination signal binding protein for immunoglobulin kappa J region [Source:MGI Symbol	ENSMUSG00000039191	protein_coding
1.62455e-152	0.279426	0.222	0.121	2.99274e-148	Teff	Adam8	0.101	a disintegrin and metallopeptidase domain 8 [Source:MGI Symbol	ENSMUSG00000025473	protein_coding
6.56031e-150	0.862098	0.575	0.487	1.20854e-145	Teff	Hsph1	0.088	heat shock 105kDa/110kDa protein 1 [Source:MGI Symbol	ENSMUSG00000029657	protein_coding
2.2921e-149	0.362336	0.223	0.122	4.2225e-145	Teff	Gldc	0.101	glycine decarboxylase [Source:MGI Symbol	ENSMUSG00000024827	protein_coding
1.06151e-145	0.449583	0.737	0.642	1.95552e-141	Teff	Jund	0.095	jun D proto-oncogene [Source:MGI Symbol	ENSMUSG00000071076	protein_coding
1.06151e-145	0.449583	0.737	0.642	1.95552e-141	Teff	Jund	0.095	jun D proto-oncogene [Source:MGI Symbol	ENSMUSG00000110974	protein_coding
4.18502e-145	0.449267	0.547	0.433	7.70964e-141	Teff	Nr4a3	0.114	nuclear receptor subfamily 4, group A, member 3 [Source:MGI Symbol	ENSMUSG00000028341	protein_coding
1.55707e-144	0.30931	0.659	0.548	2.86844e-140	Teff	Ahnak	0.111	AHNAK nucleoprotein (desmoyokin) [Source:MGI Symbol	ENSMUSG00000069833	protein_coding
4.74352e-141	0.345429	0.914	0.852	8.73851e-137	Teff	Nr4a2	0.062	nuclear receptor subfamily 4, group A, member 2 [Source:MGI Symbol	ENSMUSG00000026826	protein_coding
5.23221e-140	0.30673	0.554	0.436	9.63878e-136	Teff	Padi2	0.118	peptidyl arginine deiminase, type II [Source:MGI Symbol	ENSMUSG00000028927	protein_coding
2.32281e-138	0.281784	0.172	0.086	4.27908e-134	Teff	Sema6d	0.086	sema domain, transmembrane domain (TM), and cytoplasmic domain, (semaphorin) 6D [Source:MGI Symbol	ENSMUSG00000027200	protein_coding
1.85354e-137	0.277261	0.935	0.857	3.4146e-133	Teff	Cxcr6	0.078	chemokine (C-X-C motif) receptor 6 [Source:MGI Symbol	ENSMUSG00000048521	protein_coding
4.00965e-135	0.488051	0.877	0.827	7.38657e-131	Teff	Junb	0.05	jun B proto-oncogene [Source:MGI Symbol	ENSMUSG00000052837	protein_coding
1.61861e-134	0.356228	0.314	0.203	2.98181e-130	Teff	Cish	0.111	cytokine inducible SH2-containing protein [Source:MGI Symbol	ENSMUSG00000032578	protein_coding
1.04432e-131	0.303093	0.279	0.174	1.92385e-127	Teff	Nrp1	0.105	neuropilin 1 [Source:MGI Symbol	ENSMUSG00000025810	protein_coding
1.4249e-131	0.369458	0.544	0.43	2.62494e-127	Teff	Socs1	0.114	suppressor of cytokine signaling 1 [Source:MGI Symbol	ENSMUSG00000038037	protein_coding
1.48979e-130	0.376937	0.507	0.398	2.74449e-126	Teff	Uhrf2	0.109	ubiquitin-like, containing PHD and RING finger domains 2 [Source:MGI Symbol	ENSMUSG00000024817	protein_coding
5.10964e-130	0.354498	0.483	0.36	9.41298e-126	Teff	Lgals3	0.123	lectin, galactose binding, soluble 3 [Source:MGI Symbol	ENSMUSG00000050335	protein_coding
8.6965e-129	0.527337	0.88	0.82	1.60207e-124	Teff	Hspe1	0.06	heat shock protein 1 (chaperonin 10) [Source:MGI Symbol	ENSMUSG00000073676	protein_coding
2.15576e-127	0.701102	0.363	0.257	3.97134e-123	Teff	Mt1	0.106	metallothionein 1 [Source:MGI Symbol	ENSMUSG00000031765	protein_coding
1.13177e-124	0.264533	0.293	0.186	2.08495e-120	Teff	Camk2n1	0.107	calcium/calmodulin-dependent protein kinase II inhibitor 1 [Source:MGI Symbol	ENSMUSG00000046447	protein_coding
2.80254e-124	0.701616	0.314	0.21	5.16284e-120	Teff	Ifng	0.104	interferon gamma [Source:MGI Symbol	ENSMUSG00000055170	protein_coding
3.161e-124	0.255153	0.254	0.154	5.8232e-120	Teff	Wls	0.1	wntless WNT ligand secretion mediator [Source:MGI Symbol	ENSMUSG00000028173	protein_coding
5.73629e-124	0.291193	0.643	0.559	1.05674e-119	Teff	Acot7	0.084	acyl-CoA thioesterase 7 [Source:MGI Symbol	ENSMUSG00000028937	protein_coding
7.76957e-121	0.208436	0.962	0.927	1.43131e-116	Teff	Ndfip1	0.035	Nedd4 family interacting protein 1 [Source:MGI Symbol	ENSMUSG00000024425	protein_coding
1.74496e-120	0.475042	0.355	0.24	3.21457e-116	Teff	Ccl3	0.115	chemokine (C-C motif) ligand 3 [Source:MGI Symbol	ENSMUSG00000000982	protein_coding
5.73614e-119	0.559882	0.427	0.325	1.05671e-114	Teff	Irf8	0.102	interferon regulatory factor 8 [Source:MGI Symbol	ENSMUSG00000041515	protein_coding
6.78142e-118	0.528111	0.777	0.714	1.24927e-113	Teff	Klf6	0.063	Kruppel-like factor 6 [Source:MGI Symbol	ENSMUSG00000000078	protein_coding
9.16265e-117	0.218674	0.172	0.092	1.68794e-112	Teff	Il12rb2	0.08	interleukin 12 receptor, beta 2 [Source:MGI Symbol	ENSMUSG00000018341	protein_coding
9.41548e-117	0.2668	0.268	0.165	1.73452e-112	Teff	Klrk1	0.103	killer cell lectin-like receptor subfamily K, member 1 [Source:MGI Symbol	ENSMUSG00000030149	protein_coding
8.16324e-115	0.28193	0.652	0.565	1.50383e-110	Teff	Rabgap1l	0.087	RAB GTPase activating protein 1-like [Source:MGI Symbol	ENSMUSG00000026721	protein_coding
2.08754e-114	0.736303	0.887	0.839	3.84567e-110	Teff	Hsp90aa1	0.048	heat shock protein 90, alpha (cytosolic), class A member 1 [Source:MGI Symbol	ENSMUSG00000021270	protein_coding
3.88141e-113	0.288817	0.43	0.315	7.15034e-109	Teff	Cd226	0.115	CD226 antigen [Source:MGI Symbol	ENSMUSG00000034028	protein_coding
5.79584e-113	0.240096	0.158	0.082	1.06771e-108	Teff	Slc16a11	0.076	solute carrier family 16 (monocarboxylic acid transporters), member 11 [Source:MGI Symbol	ENSMUSG00000040938	protein_coding
1.06357e-110	0.261832	0.528	0.401	1.95931e-106	Teff	S100a4	0.127	S100 calcium binding protein A4 [Source:MGI Symbol	ENSMUSG00000001020	protein_coding
4.80728e-109	0.222051	0.127	0.06	8.85598e-105	Teff	Myo10	0.067	myosin X [Source:MGI Symbol	ENSMUSG00000022272	protein_coding
5.65279e-108	0.229375	0.194	0.111	1.04136e-103	Teff	Napsa	0.083	napsin A aspartic peptidase [Source:MGI Symbol	ENSMUSG00000002204	protein_coding
1.08836e-107	0.429693	0.479	0.376	2.00498e-103	Teff	Zfp36l1	0.103	zinc finger protein 36, C3H type-like 1 [Source:MGI Symbol	ENSMUSG00000021127	protein_coding
3.88068e-107	0.379613	0.191	0.109	7.14898e-103	Teff	Nrn1	0.082	neuritin 1 [Source:MGI Symbol	ENSMUSG00000039114	protein_coding
1.77286e-105	0.250436	0.302	0.203	3.26596e-101	Teff	2900026A02Rik	0.099	RIKEN cDNA 2900026A02 gene [Source:MGI Symbol	ENSMUSG00000051339	protein_coding
5.45233e-105	0.337653	0.408	0.305	1.00443e-100	Teff	Cebpb	0.103	CCAAT/enhancer binding protein (C/EBP), beta [Source:MGI Symbol	ENSMUSG00000056501	protein_coding
2.70791e-104	0.216068	0.235	0.146	4.9885e-100	Teff	Srgap3	0.089	SLIT-ROBO Rho GTPase activating protein 3 [Source:MGI Symbol	ENSMUSG00000030257	protein_coding
1.98012e-102	0.52929	0.554	0.477	3.64778e-98	Teff	Serpinb9	0.077	serine (or cysteine) peptidase inhibitor, clade B, member 9 [Source:MGI Symbol	ENSMUSG00000045827	protein_coding
2.34995e-102	0.408933	0.678	0.597	4.32909e-98	Teff	Ctla4	0.081	cytotoxic T-lymphocyte-associated protein 4 [Source:MGI Symbol	ENSMUSG00000026011	protein_coding
2.34995e-102	0.408933	0.678	0.597	4.32909e-98	Teff	Ctla4	0.081	cytotoxic T-lymphocyte-associated protein 4 [Source:NCBI gene	ENSMUSG00000103326	protein_coding
2.47319e-102	0.286469	0.928	0.904	4.5561e-98	Teff	Btg1	0.024	BTG anti-proliferation factor 1 [Source:MGI Symbol	ENSMUSG00000036478	protein_coding
2.60566e-102	0.293475	0.465	0.357	4.80015e-98	Teff	Neurl3	0.108	neuralized E3 ubiquitin protein ligase 3 [Source:MGI Symbol	ENSMUSG00000047180	protein_coding
2.77087e-100	0.375679	0.705	0.625	5.1045e-96	Teff	Ctla2a	0.08	cytotoxic T lymphocyte-associated protein 2 alpha [Source:MGI Symbol	ENSMUSG00000044258	protein_coding
5.28395e-100	0.289076	0.327	0.23	9.73408e-96	Teff	C1qtnf6	0.097	C1q and tumor necrosis factor related protein 6 [Source:MGI Symbol	ENSMUSG00000022440	protein_coding
7.68891e-100	0.287573	0.382	0.275	1.41645e-95	Teff	Lilr4b	0.107	leukocyte immunoglobulin-like receptor, subfamily B, member 4B [Source:MGI Symbol	ENSMUSG00000112023	protein_coding
2.68898e-99	0.418831	0.934	0.911	4.95363e-95	Teff	Ubc	0.023	ubiquitin C [Source:MGI Symbol	ENSMUSG00000008348	protein_coding
1.18736e-94	0.305178	0.295	0.205	2.18735e-90	Teff	Plk3	0.09	polo like kinase 3 [Source:MGI Symbol	ENSMUSG00000028680	protein_coding
1.72088e-94	0.24998	0.255	0.17	3.17021e-90	Teff	Nek6	0.085	NIMA (never in mitosis gene a)-related expressed kinase 6 [Source:MGI Symbol	ENSMUSG00000026749	protein_coding
3.23657e-93	0.230842	0.667	0.589	5.9624e-89	Teff	Rabac1	0.078	Rab acceptor 1 (prenylated) [Source:MGI Symbol	ENSMUSG00000003380	protein_coding
5.64023e-93	0.304096	0.34	0.248	1.03904e-88	Teff	Ell2	0.092	elongation factor RNA polymerase II 2 [Source:MGI Symbol	ENSMUSG00000001542	protein_coding
9.87474e-93	0.232368	0.657	0.579	1.81913e-88	Teff	Grina	0.078	glutamate receptor, ionotropic, N-methyl D-aspartate-associated protein 1 (glutamate binding) [Source:MGI Symbol	ENSMUSG00000022564	protein_coding
4.62877e-90	0.450941	0.878	0.841	8.52712e-86	Teff	Dnaja1	0.037	DnaJ heat shock protein family (Hsp40) member A1 [Source:MGI Symbol	ENSMUSG00000028410	protein_coding
2.29579e-89	0.222736	0.157	0.087	4.2293e-85	Teff	Cited4	0.07	Cbp/p300-interacting transactivator, with Glu/Asp-rich carboxy-terminal domain, 4 [Source:MGI Symbol	ENSMUSG00000070803	protein_coding
4.57203e-89	0.436285	0.484	0.398	8.42259e-85	Teff	Prf1	0.086	perforin 1 (pore forming protein) [Source:MGI Symbol	ENSMUSG00000037202	protein_coding
8.52164e-85	0.339709	0.522	0.441	1.56986e-80	Teff	Btg2	0.081	BTG anti-proliferation factor 2 [Source:MGI Symbol	ENSMUSG00000020423	protein_coding
1.36741e-83	0.24618	0.284	0.202	2.51905e-79	Teff	Pdcd1lg2	0.082	programmed cell death 1 ligand 2 [Source:MGI Symbol	ENSMUSG00000016498	protein_coding
3.39907e-82	0.211733	0.292	0.204	6.26176e-78	Teff	Prrt1	0.088	proline-rich transmembrane protein 1 [Source:MGI Symbol	ENSMUSG00000015476	protein_coding
1.06848e-81	0.259933	0.587	0.503	1.96836e-77	Teff	Ptpn6	0.084	protein tyrosine phosphatase, non-receptor type 6 [Source:MGI Symbol	ENSMUSG00000004266	protein_coding
3.9928e-81	0.350902	0.852	0.803	7.35554e-77	Teff	Rgs1	0.049	regulator of G-protein signaling 1 [Source:MGI Symbol	ENSMUSG00000026358	protein_coding
2.07602e-80	0.236754	0.482	0.39	3.82445e-76	Teff	AC149090.1	0.092	NULL	ENSMUSG00000095041	protein_coding
2.68659e-80	0.256302	0.468	0.365	4.94924e-76	Teff	Osgin1	0.103	oxidative stress induced growth inhibitor 1 [Source:MGI Symbol	ENSMUSG00000074063	protein_coding
2.96646e-80	0.274624	0.369	0.277	5.46481e-76	Teff	Cd200r4	0.092	CD200 receptor 4 [Source:MGI Symbol	ENSMUSG00000062082	protein_coding
4.53695e-80	0.222857	0.249	0.169	8.35798e-76	Teff	Ar	0.08	androgen receptor [Source:MGI Symbol	ENSMUSG00000046532	protein_coding
7.91838e-80	0.321833	0.403	0.312	1.45872e-75	Teff	Dusp4	0.091	dual specificity phosphatase 4 [Source:MGI Symbol	ENSMUSG00000031530	protein_coding
9.55092e-80	0.261797	0.54	0.427	1.75947e-75	Teff	Trgv2	0.113	T cell receptor gamma variable 2 [Source:MGI Symbol	ENSMUSG00000076754	TR_V_gene
1.30807e-79	0.240345	0.434	0.348	2.40972e-75	Teff	Smyd3	0.086	SET and MYND domain containing 3 [Source:MGI Symbol	ENSMUSG00000055067	protein_coding
1.92509e-78	0.22405	0.565	0.488	3.5464e-74	Teff	Cd96	0.077	CD96 antigen [Source:MGI Symbol	ENSMUSG00000022657	protein_coding
1.09113e-77	0.271408	0.393	0.31	2.01007e-73	Teff	Plscr1	0.083	phospholipid scramblase 1 [Source:MGI Symbol	ENSMUSG00000032369	protein_coding
1.21051e-77	0.22594	0.393	0.307	2.23e-73	Teff	Ppp3cc	0.086	protein phosphatase 3, catalytic subunit, gamma isoform [Source:MGI Symbol	ENSMUSG00000022092	protein_coding
2.20032e-76	0.306962	0.181	0.114	4.05344e-72	Teff	Rhob	0.067	ras homolog family member B [Source:MGI Symbol	ENSMUSG00000054364	protein_coding
6.68561e-75	0.2193	0.279	0.2	1.23162e-70	Teff	Tnfsf10	0.079	tumor necrosis factor (ligand) superfamily, member 10 [Source:MGI Symbol	ENSMUSG00000039304	protein_coding
8.28925e-74	0.234106	0.196	0.128	1.52705e-69	Teff	Sema4c	0.068	sema domain, immunoglobulin domain (Ig), transmembrane domain (TM) and short cytoplasmic domain, (semaphorin) 4C [Source:MGI Symbol	ENSMUSG00000026121	protein_coding
1.71325e-73	0.297291	0.733	0.658	3.15614e-69	Teff	Bhlhe40	0.075	basic helix-loop-helix family, member e40 [Source:MGI Symbol	ENSMUSG00000030103	protein_coding
3.15819e-72	0.211615	0.462	0.367	5.81803e-68	Teff	Adgrg1	0.095	adhesion G protein-coupled receptor G1 [Source:MGI Symbol	ENSMUSG00000031785	protein_coding
4.23566e-72	0.255116	0.414	0.336	7.80293e-68	Teff	Sik1	0.078	salt inducible kinase 1 [Source:MGI Symbol	ENSMUSG00000024042	protein_coding
1.14666e-71	0.234556	0.613	0.548	2.11237e-67	Teff	Stk24	0.065	serine/threonine kinase 24 [Source:MGI Symbol	ENSMUSG00000063410	protein_coding
3.96786e-69	0.391739	0.263	0.188	7.3096e-65	Teff	Ccr8	0.075	chemokine (C-C motif) receptor 8 [Source:MGI Symbol	ENSMUSG00000042262	protein_coding
7.42741e-69	0.209002	0.731	0.674	1.36828e-64	Teff	Ikzf3	0.057	IKAROS family zinc finger 3 [Source:MGI Symbol	ENSMUSG00000018168	protein_coding
1.77404e-68	0.233579	0.503	0.428	3.26814e-64	Teff	Ubl3	0.075	ubiquitin-like 3 [Source:MGI Symbol	ENSMUSG00000001687	protein_coding
4.42245e-67	0.483555	0.389	0.308	8.14704e-63	Teff	Plac8	0.081	placenta-specific 8 [Source:MGI Symbol	ENSMUSG00000029322	protein_coding
1.77787e-66	0.270068	0.39	0.314	3.2752e-62	Teff	5430416N02Rik	0.076	RIKEN cDNA 5430416N02 gene [Source:MGI Symbol	ENSMUSG00000097772	lincRNA
1.0536e-65	0.210165	0.196	0.131	1.94095e-61	Teff	Pcyt1a	0.065	phosphate cytidylyltransferase 1, choline, alpha isoform [Source:MGI Symbol	ENSMUSG00000005615	protein_coding
1.44975e-65	0.429046	0.566	0.497	2.67073e-61	Teff	Nr4a1	0.069	nuclear receptor subfamily 4, group A, member 1 [Source:MGI Symbol	ENSMUSG00000023034	protein_coding
3.88041e-65	0.598182	0.286	0.218	7.14849e-61	Teff	Phlda1	0.068	pleckstrin homology like domain, family A, member 1 [Source:MGI Symbol	ENSMUSG00000020205	protein_coding
5.68402e-64	0.216128	0.447	0.374	1.04711e-59	Teff	Ccdc50	0.073	coiled-coil domain containing 50 [Source:MGI Symbol	ENSMUSG00000038127	protein_coding
1.5908e-63	0.268775	0.455	0.374	2.93058e-59	Teff	Txnip	0.081	thioredoxin interacting protein [Source:MGI Symbol	ENSMUSG00000038393	protein_coding
3.71098e-63	0.256886	0.286	0.213	6.83636e-59	Teff	Pim2	0.073	proviral integration site 2 [Source:MGI Symbol	ENSMUSG00000031155	protein_coding
7.02713e-63	0.2209	0.659	0.595	1.29454e-58	Teff	Samsn1	0.064	SAM domain, SH3 domain and nuclear localization signals, 1 [Source:MGI Symbol	ENSMUSG00000022876	protein_coding
2.06299e-62	0.225788	0.701	0.654	3.80045e-58	Teff	D16Ertd472e	0.047	DNA segment, Chr 16, ERATO Doi 472, expressed [Source:MGI Symbol	ENSMUSG00000022864	protein_coding
1.262e-61	0.303695	0.299	0.229	2.32486e-57	Teff	Egr1	0.07	early growth response 1 [Source:MGI Symbol	ENSMUSG00000038418	protein_coding
2.70325e-61	0.206743	0.252	0.185	4.97994e-57	Teff	Arl14ep	0.067	ADP-ribosylation factor-like 14 effector protein [Source:MGI Symbol	ENSMUSG00000027122	protein_coding
3.08366e-59	0.2586	0.512	0.445	5.68073e-55	Teff	Nabp1	0.067	nucleic acid binding protein 1 [Source:MGI Symbol	ENSMUSG00000026107	protein_coding
5.04672e-59	0.468673	0.741	0.678	9.29707e-55	Teff	Hspd1	0.063	heat shock protein 1 (chaperonin) [Source:MGI Symbol	ENSMUSG00000025980	protein_coding
4.42234e-57	0.259664	0.681	0.635	8.14683e-53	Teff	Dusp5	0.046	dual specificity phosphatase 5 [Source:MGI Symbol	ENSMUSG00000034765	protein_coding
5.09328e-57	0.248123	0.198	0.137	9.38284e-53	Teff	Cx3cr1	0.061	chemokine (C-X3-C motif) receptor 1 [Source:MGI Symbol	ENSMUSG00000052336	protein_coding
4.2472e-56	0.202536	0.153	0.099	7.82419e-52	Teff	Mt2	0.054	metallothionein 2 [Source:MGI Symbol	ENSMUSG00000031762	protein_coding
4.30873e-56	0.227717	0.721	0.663	7.93754e-52	Teff	Ltb	0.058	lymphotoxin B [Source:MGI Symbol	ENSMUSG00000024399	protein_coding
6.93698e-56	0.235176	0.35	0.28	1.27793e-51	Teff	Il4ra	0.07	interleukin 4 receptor, alpha [Source:MGI Symbol	ENSMUSG00000030748	protein_coding
2.92872e-54	0.203505	0.47	0.397	5.39528e-50	Teff	Malt1	0.073	MALT1 paracaspase [Source:MGI Symbol	ENSMUSG00000032688	protein_coding
7.31925e-54	0.234797	0.322	0.255	1.34835e-49	Teff	Csrnp1	0.067	cysteine-serine-rich nuclear protein 1 [Source:MGI Symbol	ENSMUSG00000032515	protein_coding
3.57837e-52	0.433902	0.606	0.53	6.59207e-48	Teff	Rgs16	0.076	regulator of G-protein signaling 16 [Source:MGI Symbol	ENSMUSG00000026475	protein_coding
1.04004e-51	0.211573	0.211	0.15	1.91596e-47	Teff	Slamf1	0.061	signaling lymphocytic activation molecule family member 1 [Source:MGI Symbol	ENSMUSG00000015316	protein_coding
3.34495e-51	0.281294	0.61	0.547	6.16207e-47	Teff	Dusp2	0.063	dual specificity phosphatase 2 [Source:MGI Symbol	ENSMUSG00000027368	protein_coding
6.07902e-50	0.357963	0.167	0.111	1.11988e-45	Teff	Trbv31	0.056	T cell receptor beta, variable 31 [Source:MGI Symbol	ENSMUSG00000076499	TR_V_gene
8.67378e-50	0.205998	0.373	0.302	1.59788e-45	Teff	Ier5l	0.071	immediate early response 5-like [Source:MGI Symbol	ENSMUSG00000089762	protein_coding
6.09884e-48	0.21847	0.186	0.133	1.12353e-43	Teff	Ece1	0.053	endothelin converting enzyme 1 [Source:MGI Symbol	ENSMUSG00000057530	protein_coding
6.26521e-48	0.525538	0.191	0.137	1.15418e-43	Teff	Fos	0.054	FBJ osteosarcoma oncogene [Source:MGI Symbol	ENSMUSG00000021250	protein_coding
1.39145e-40	0.207262	0.246	0.192	2.56333e-36	Teff	Ern1	0.054	endoplasmic reticulum (ER) to nucleus signalling 1 [Source:MGI Symbol	ENSMUSG00000020715	protein_coding
2.0057e-40	0.219841	0.353	0.293	3.69491e-36	Teff	Havcr2	0.06	hepatitis A virus cellular receptor 2 [Source:MGI Symbol	ENSMUSG00000020399	protein_coding
6.72375e-38	0.485831	0.119	0.077	1.23865e-33	Teff	Trav8n-2	0.042	T cell receptor alpha variable 8n-2 [Source:MGI Symbol	ENSMUSG00000076821	TR_V_gene
1.50486e-36	0.306714	0.167	0.121	2.77225e-32	Teff	Hist1h2bc	0.046	NA	NA	NA
1.03213e-31	0.224258	0.482	0.434	1.90139e-27	Teff	Serpina3g	0.048	serine (or cysteine) peptidase inhibitor, clade A, member 3G [Source:MGI Symbol	ENSMUSG00000041481	protein_coding
4.04519e-31	0.439813	0.122	0.084	7.45205e-27	Teff	Trbv14	0.038	T cell receptor beta, variable 14 [Source:MGI Symbol	ENSMUSG00000076471	TR_V_gene
1.36365e-30	0.228669	0.627	0.594	2.51212e-26	Teff	Icos	0.033	inducible T cell co-stimulator [Source:MGI Symbol	ENSMUSG00000026009	protein_coding
1.60935e-30	0.205099	0.998	0.994	2.96474e-26	Teff	Hsp90ab1	0.004	heat shock protein 90 alpha (cytosolic), class B member 1 [Source:MGI Symbol	ENSMUSG00000023944	protein_coding
8.57063e-29	0.438119	0.605	0.571	1.57888e-24	Teff	Dusp1	0.034	dual specificity phosphatase 1 [Source:MGI Symbol	ENSMUSG00000024190	protein_coding
3.20176e-28	0.243461	0.131	0.095	5.89828e-24	Teff	Myc	0.036	myelocytomatosis oncogene [Source:MGI Symbol	ENSMUSG00000022346	protein_coding
3.99302e-27	0.244369	0.998	0.997	7.35594e-23	Teff	Hspa8	0.001	heat shock protein 8 [Source:MGI Symbol	ENSMUSG00000015656	protein_coding
7.08237e-27	0.204446	0.339	0.298	1.30471e-22	Teff	Traf4	0.041	TNF receptor associated factor 4 [Source:MGI Symbol	ENSMUSG00000017386	protein_coding
1.82693e-25	0.244138	0.184	0.143	3.36558e-21	Teff	Itgae	0.041	integrin alpha E, epithelial-associated [Source:MGI Symbol	ENSMUSG00000005947	protein_coding
1.5667e-23	0.434461	0.138	0.104	2.88617e-19	Teff	Spp1	0.034	secreted phosphoprotein 1 [Source:MGI Symbol	ENSMUSG00000029304	protein_coding
9.22534e-22	0.234044	0.278	0.24	1.69949e-17	Teff	Gm26532	0.038	predicted gene, 26532 [Source:MGI Symbol	ENSMUSG00000097296	lincRNA
4.57812e-21	0.279692	0.433	0.404	8.43381e-17	Teff	Serpinb6b	0.029	serine (or cysteine) peptidase inhibitor, clade B, member 6b [Source:MGI Symbol	ENSMUSG00000042842	protein_coding
6.38717e-21	0.201718	0.132	0.102	1.17664e-16	Teff	Bag3	0.03	BCL2-associated athanogene 3 [Source:MGI Symbol	ENSMUSG00000030847	protein_coding
6.66237e-19	0.358525	0.116	0.087	1.22734e-14	Teff	Trbv15	0.029	T cell receptor beta, variable 15 [Source:MGI Symbol	ENSMUSG00000076472	TR_V_gene
2.4889e-16	0.219966	0.438	0.408	4.58505e-12	Teff	Zfp36	0.03	zinc finger protein 36 [Source:MGI Symbol	ENSMUSG00000044786	protein_coding
1.49955e-09	0.285481	0.146	0.123	2.76247e-05	Teff	Areg	0.023	amphiregulin [Source:MGI Symbol	ENSMUSG00000029378	protein_coding
1.48616e-08	0.209948	0.295	0.28	0.00027378	Teff	Gm26825	0.015	NA	NA	NA
0	1.88517	0.353	0.067	0	Tem	Ly6c2	0.286	lymphocyte antigen 6 complex, locus C2 [Source:MGI Symbol	ENSMUSG00000022584	protein_coding
0	1.63548	0.724	0.298	0	Tem	Gramd3	0.426	GRAM domain containing 3 [Source:MGI Symbol	ENSMUSG00000001700	protein_coding
0	1.51407	0.663	0.282	0	Tem	Ly6a	0.381	lymphocyte antigen 6 complex, locus A [Source:MGI Symbol	ENSMUSG00000075602	protein_coding
0	1.44043	0.202	0.067	0	Tem	Trbv3	0.135	T cell receptor beta, variable 3 [Source:MGI Symbol	ENSMUSG00000076463	TR_V_gene
0	1.2157	0.764	0.602	0	Tem	Ifi27l2a	0.162	interferon, alpha-inducible protein 27 like 2A [Source:MGI Symbol	ENSMUSG00000079017	protein_coding
0	1.17604	0.324	0.156	0	Tem	Klf2	0.168	Kruppel-like factor 2 (lung) [Source:MGI Symbol	ENSMUSG00000055148	protein_coding
0	1.0904	0.577	0.376	0	Tem	Gzmb	0.201	granzyme B [Source:MGI Symbol	ENSMUSG00000015437	protein_coding
0	1.08812	0.701	0.492	0	Tem	Epsti1	0.209	epithelial stromal interaction 1 (breast) [Source:MGI Symbol	ENSMUSG00000022014	protein_coding
0	1.07702	0.575	0.229	0	Tem	Itgb7	0.346	integrin beta 7 [Source:MGI Symbol	ENSMUSG00000001281	protein_coding
0	1.0002	0.429	0.128	0	Tem	Cxcr3	0.301	chemokine (C-X-C motif) receptor 3 [Source:MGI Symbol	ENSMUSG00000050232	protein_coding
0	0.96639	0.656	0.447	0	Tem	Slfn2	0.209	schlafen 2 [Source:MGI Symbol	ENSMUSG00000072620	protein_coding
0	0.96639	0.656	0.447	0	Tem	Slfn2	0.209	schlafen 2 [Source:MGI Symbol	ENSMUSG00000116022	protein_coding
0	0.96639	0.656	0.447	0	Tem	Slfn2	0.209	schlafen 2 [Source:NCBI gene	ENSMUSG00000115954	protein_coding
0	0.96639	0.656	0.447	0	Tem	Slfn2	0.209	schlafen 2 [Source:NCBI gene	ENSMUSG00000115991	protein_coding
0	0.95148	0.511	0.263	0	Tem	Emb	0.248	embigin [Source:MGI Symbol	ENSMUSG00000021728	protein_coding
0	0.931948	0.4	0.161	0	Tem	Gpr18	0.239	G protein-coupled receptor 18 [Source:MGI Symbol	ENSMUSG00000050350	protein_coding
0	0.929137	0.834	0.71	0	Tem	Ms4a6b	0.124	membrane-spanning 4-domains, subfamily A, member 6B [Source:MGI Symbol	ENSMUSG00000024677	protein_coding
0	0.928195	0.285	0.05	0	Tem	Klf3	0.235	Kruppel-like factor 3 (basic) [Source:MGI Symbol	ENSMUSG00000029178	protein_coding
0	0.868343	0.423	0.165	0	Tem	Gm26740	0.258	predicted gene, 26740 [Source:MGI Symbol	ENSMUSG00000097705	antisense
0	0.848672	0.442	0.279	0	Tem	Zbp1	0.163	Z-DNA binding protein 1 [Source:MGI Symbol	ENSMUSG00000027514	protein_coding
0	0.84295	0.724	0.561	0	Tem	Gimap6	0.163	GTPase, IMAP family member 6 [Source:MGI Symbol	ENSMUSG00000047867	protein_coding
0	0.839246	0.96	0.968	0	Tem	Ccl5	-0.008	chemokine (C-C motif) ligand 5 [Source:MGI Symbol	ENSMUSG00000035042	protein_coding
0	0.826911	0.255	0.075	0	Tem	Rtp4	0.18	receptor transporter protein 4 [Source:MGI Symbol	ENSMUSG00000033355	protein_coding
0	0.82659	0.771	0.647	0	Tem	Sp100	0.124	nuclear antigen Sp100 [Source:MGI Symbol	ENSMUSG00000026222	protein_coding
0	0.825416	0.918	0.849	0	Tem	Crip1	0.069	cysteine-rich protein 1 (intestinal) [Source:MGI Symbol	ENSMUSG00000006360	protein_coding
0	0.814862	0.83	0.727	0	Tem	Gzmk	0.103	granzyme K [Source:MGI Symbol	ENSMUSG00000042385	protein_coding
0	0.814262	0.798	0.706	0	Tem	Zfp36l2	0.092	zinc finger protein 36, C3H type-like 2 [Source:MGI Symbol	ENSMUSG00000045817	protein_coding
0	0.777788	0.686	0.547	0	Tem	Cd28	0.139	CD28 antigen [Source:MGI Symbol	ENSMUSG00000026012	protein_coding
0	0.777788	0.686	0.547	0	Tem	Cd28	0.139	CD28 antigen [Source:NCBI gene	ENSMUSG00000102412	protein_coding
0	0.745078	0.402	0.219	0	Tem	Ssh2	0.183	slingshot protein phosphatase 2 [Source:MGI Symbol	ENSMUSG00000037926	protein_coding
0	0.722948	0.291	0.092	0	Tem	Slfn1	0.199	schlafen 1 [Source:MGI Symbol	ENSMUSG00000078763	protein_coding
0	0.722948	0.291	0.092	0	Tem	Slfn1	0.199	schlafen 1 [Source:MGI Symbol	ENSMUSG00000116082	protein_coding
0	0.722948	0.291	0.092	0	Tem	Slfn1	0.199	schlafen 1 [Source:MGI Symbol	ENSMUSG00000115913	protein_coding
0	0.722948	0.291	0.092	0	Tem	Slfn1	0.199	schlafen 1 [Source:MGI Symbol	ENSMUSG00000115940	protein_coding
0	0.713847	0.261	0.07	0	Tem	Lef1	0.191	lymphoid enhancer binding factor 1 [Source:MGI Symbol	ENSMUSG00000027985	protein_coding
0	0.682173	0.201	0.036	0	Tem	S1pr1	0.165	sphingosine-1-phosphate receptor 1 [Source:MGI Symbol	ENSMUSG00000045092	protein_coding
0	0.68032	0.968	0.934	0	Tem	Ms4a4b	0.034	membrane-spanning 4-domains, subfamily A, member 4B [Source:MGI Symbol	ENSMUSG00000056290	protein_coding
0	0.675817	0.999	0.998	0	Tem	Tmsb10	0.001	thymosin, beta 10 [Source:MGI Symbol	ENSMUSG00000079523	protein_coding
0	0.675568	0.281	0.103	0	Tem	Wdr95	0.178	WD40 repeat domain 95 [Source:MGI Symbol	ENSMUSG00000029658	protein_coding
0	0.67381	0.327	0.136	0	Tem	Slamf7	0.191	SLAM family member 7 [Source:MGI Symbol	ENSMUSG00000038179	protein_coding
0	0.671581	0.852	0.782	0	Tem	Gimap3	0.07	GTPase, IMAP family member 3 [Source:MGI Symbol	ENSMUSG00000039264	protein_coding
0	0.666673	0.268	0.098	0	Tem	Ifi213	0.17	interferon activated gene 213 [Source:MGI Symbol	ENSMUSG00000073491	protein_coding
0	0.661414	0.851	0.757	0	Tem	Ly6e	0.094	lymphocyte antigen 6 complex, locus E [Source:MGI Symbol	ENSMUSG00000022587	protein_coding
0	0.631518	0.837	0.787	0	Tem	Gimap4	0.05	GTPase, IMAP family member 4 [Source:MGI Symbol	ENSMUSG00000054435	protein_coding
0	0.628996	0.812	0.687	0	Tem	Cd2	0.125	CD2 antigen [Source:MGI Symbol	ENSMUSG00000027863	protein_coding
0	0.628479	0.252	0.077	0	Tem	Gm2682	0.175	predicted gene 2682 [Source:MGI Symbol	ENSMUSG00000115681	lincRNA
0	0.616299	0.851	0.823	0	Tem	Npc2	0.028	NPC intracellular cholesterol transporter 2 [Source:MGI Symbol	ENSMUSG00000021242	protein_coding
0	0.593713	0.933	0.912	0	Tem	S100a10	0.021	S100 calcium binding protein A10 (calpactin) [Source:MGI Symbol	ENSMUSG00000041959	protein_coding
0	0.580375	0.922	0.891	0	Tem	Lat	0.031	linker for activation of T cells [Source:MGI Symbol	ENSMUSG00000030742	protein_coding
0	0.570724	0.898	0.876	0	Tem	Lsp1	0.022	lymphocyte specific 1 [Source:MGI Symbol	ENSMUSG00000018819	protein_coding
0	0.546741	0.153	0.032	0	Tem	Ccr2	0.121	chemokine (C-C motif) receptor 2 [Source:MGI Symbol	ENSMUSG00000049103	protein_coding
0	0.527602	0.916	0.912	0	Tem	Cnn2	0.004	calponin 2 [Source:MGI Symbol	ENSMUSG00000004665	protein_coding
0	0.519769	0.948	0.937	0	Tem	Arhgdib	0.011	Rho, GDP dissociation inhibitor (GDI) beta [Source:MGI Symbol	ENSMUSG00000030220	protein_coding
0	0.515959	0.93	0.904	0	Tem	Btg1	0.026	BTG anti-proliferation factor 1 [Source:MGI Symbol	ENSMUSG00000036478	protein_coding
0	0.515375	0.978	0.969	0	Tem	Coro1a	0.009	coronin, actin binding protein 1A [Source:MGI Symbol	ENSMUSG00000030707	protein_coding
0	0.514228	0.833	0.8	0	Tem	Arhgap45	0.033	Rho GTPase activating protein 45 [Source:MGI Symbol	ENSMUSG00000035697	protein_coding
0	0.508063	0.152	0.032	0	Tem	Tcf7	0.12	transcription factor 7, T cell specific [Source:MGI Symbol	ENSMUSG00000000782	protein_coding
0	0.50487	0.992	0.993	0	Tem	Cd52	-0.001	CD52 antigen [Source:MGI Symbol	ENSMUSG00000000682	protein_coding
0	0.492466	0.939	0.93	0	Tem	Ptpn18	0.009	protein tyrosine phosphatase, non-receptor type 18 [Source:MGI Symbol	ENSMUSG00000026126	protein_coding
0	0.470272	0.94	0.933	0	Tem	Psme1	0.007	proteasome (prosome, macropain) activator subunit 1 (PA28 alpha) [Source:MGI Symbol	ENSMUSG00000022216	protein_coding
0	0.454008	0.952	0.941	0	Tem	Selplg	0.011	selectin, platelet (p-selectin) ligand [Source:MGI Symbol	ENSMUSG00000048163	protein_coding
0	0.414291	0.987	0.99	0	Tem	Rac2	-0.003	Rac family small GTPase 2 [Source:MGI Symbol	ENSMUSG00000033220	protein_coding
0	0.383866	0.985	0.989	0	Tem	Laptm5	-0.004	lysosomal-associated protein transmembrane 5 [Source:MGI Symbol	ENSMUSG00000028581	protein_coding
0	0.211651	1	1	0	Tem	Fau	0	Finkel-Biskis-Reilly murine sarcoma virus (FBR-MuSV) ubiquitously expressed (fox derived) [Source:MGI Symbol	ENSMUSG00000038274	protein_coding
6.87061e-303	0.472019	0.909	0.887	1.2657e-298	Tem	Hcst	0.022	hematopoietic cell signal transducer [Source:MGI Symbol	ENSMUSG00000064109	protein_coding
1.2525e-302	0.486261	0.85	0.817	2.30736e-298	Tem	Msn	0.033	moesin [Source:MGI Symbol	ENSMUSG00000031207	protein_coding
3.81744e-302	0.682236	0.102	0.019	7.03249e-298	Tem	Ifit1	0.083	interferon-induced protein with tetratricopeptide repeats 1 [Source:MGI Symbol	ENSMUSG00000034459	protein_coding
1.31501e-295	0.605842	0.251	0.105	2.42252e-291	Tem	Ifi208	0.146	interferon activated gene 208 [Source:MGI Symbol	ENSMUSG00000066677	protein_coding
3.53923e-295	0.624656	0.309	0.149	6.51997e-291	Tem	Ripor2	0.16	RHO family interacting cell polarization regulator 2 [Source:MGI Symbol	ENSMUSG00000036006	protein_coding
1.05649e-293	0.861607	0.367	0.206	1.94627e-289	Tem	Irf7	0.161	interferon regulatory factor 7 [Source:MGI Symbol	ENSMUSG00000025498	protein_coding
9.64389e-278	0.354508	0.983	0.98	1.7766e-273	Tem	Cfl1	0.003	cofilin 1, non-muscle [Source:MGI Symbol	ENSMUSG00000056201	protein_coding
1.77537e-272	0.632305	0.721	0.657	3.27058e-268	Tem	Gimap7	0.064	GTPase, IMAP family member 7 [Source:MGI Symbol	ENSMUSG00000043931	protein_coding
5.33913e-272	0.767633	0.533	0.408	9.83574e-268	Tem	Samhd1	0.125	SAM domain and HD domain, 1 [Source:MGI Symbol	ENSMUSG00000027639	protein_coding
6.0294e-266	0.620702	0.679	0.585	1.11074e-261	Tem	Gtf2i	0.094	general transcription factor II I [Source:MGI Symbol	ENSMUSG00000060261	protein_coding
1.20615e-261	0.677776	0.727	0.651	2.22197e-257	Tem	Ubald2	0.076	UBA-like domain containing 2 [Source:MGI Symbol	ENSMUSG00000050628	protein_coding
4.23531e-257	0.737692	0.454	0.295	7.8023e-253	Tem	Gpr183	0.159	G protein-coupled receptor 183 [Source:MGI Symbol	ENSMUSG00000051212	protein_coding
2.30861e-254	0.750684	0.709	0.649	4.25292e-250	Tem	Stat1	0.06	signal transducer and activator of transcription 1 [Source:MGI Symbol	ENSMUSG00000026104	protein_coding
3.56075e-253	0.433164	0.861	0.853	6.55962e-249	Tem	Saraf	0.008	store-operated calcium entry-associated regulatory factor [Source:MGI Symbol	ENSMUSG00000031532	protein_coding
5.01668e-246	0.405578	0.908	0.909	9.24173e-242	Tem	Cyba	-0.001	cytochrome b-245, alpha polypeptide [Source:MGI Symbol	ENSMUSG00000006519	protein_coding
7.94457e-246	0.441786	0.878	0.821	1.46355e-241	Tem	Ctsw	0.057	cathepsin W [Source:MGI Symbol	ENSMUSG00000024910	protein_coding
2.58772e-241	0.352867	0.971	0.975	4.76709e-237	Tem	Shisa5	-0.004	shisa family member 5 [Source:MGI Symbol	ENSMUSG00000025647	protein_coding
1.18949e-240	0.437517	0.808	0.785	2.19128e-236	Tem	Skap1	0.023	src family associated phosphoprotein 1 [Source:MGI Symbol	ENSMUSG00000057058	protein_coding
7.57035e-239	0.448848	0.187	0.071	1.39461e-234	Tem	Rasgrp2	0.116	RAS, guanyl releasing protein 2 [Source:MGI Symbol	ENSMUSG00000032946	protein_coding
7.57035e-239	0.448848	0.187	0.071	1.39461e-234	Tem	Rasgrp2	0.116	RAS, guanyl releasing protein 2 [Source:MGI Symbol	ENSMUSG00000106685	protein_coding
1.7827e-235	0.507413	0.836	0.815	3.28409e-231	Tem	Cotl1	0.021	coactosin-like 1 (Dictyostelium) [Source:MGI Symbol	ENSMUSG00000031827	protein_coding
1.43637e-229	0.620736	0.265	0.135	2.64608e-225	Tem	Sidt1	0.13	SID1 transmembrane family, member 1 [Source:MGI Symbol	ENSMUSG00000022696	protein_coding
8.00136e-225	0.551252	0.638	0.552	1.47401e-220	Tem	Ablim1	0.086	actin-binding LIM protein 1 [Source:MGI Symbol	ENSMUSG00000025085	protein_coding
4.16742e-221	0.48103	0.788	0.775	7.67722e-217	Tem	Abracl	0.013	ABRA C-terminal like [Source:MGI Symbol	ENSMUSG00000078453	protein_coding
8.86961e-220	0.437342	0.801	0.762	1.63396e-215	Tem	Gmfg	0.039	glia maturation factor, gamma [Source:MGI Symbol	ENSMUSG00000060791	protein_coding
9.727e-219	0.630706	0.45	0.313	1.79191e-214	Tem	Clec2d	0.137	C-type lectin domain family 2, member d [Source:MGI Symbol	ENSMUSG00000030157	protein_coding
3.48406e-215	0.364325	0.147	0.05	6.41834e-211	Tem	Ifi214	0.097	interferon activated gene 214 [Source:MGI Symbol	ENSMUSG00000070501	protein_coding
9.10429e-215	0.315264	0.105	0.028	1.67719e-210	Tem	Ifit1bl1	0.077	interferon induced protein with tetratricpeptide repeats 1B like 1 [Source:MGI Symbol	ENSMUSG00000079339	protein_coding
5.99604e-207	0.583053	0.556	0.459	1.10459e-202	Tem	Gm8369	0.097	predicted gene 8369 [Source:MGI Symbol	ENSMUSG00000058470	protein_coding
6.12091e-207	0.505822	0.684	0.625	1.12759e-202	Tem	Cd53	0.059	CD53 antigen [Source:MGI Symbol	ENSMUSG00000040747	protein_coding
2.22775e-205	0.498028	0.305	0.172	4.10395e-201	Tem	Gm30054	0.133	predicted gene, 30054 [Source:MGI Symbol	ENSMUSG00000114937	antisense
2.72987e-204	0.489856	0.685	0.634	5.02897e-200	Tem	Rhog	0.051	ras homolog family member G [Source:MGI Symbol	ENSMUSG00000073982	protein_coding
6.85191e-201	0.590603	0.457	0.333	1.26226e-196	Tem	Gstp3	0.124	glutathione S-transferase pi 3 [Source:MGI Symbol	ENSMUSG00000058216	protein_coding
6.85191e-201	0.590603	0.457	0.333	1.26226e-196	Tem	Gstp3	0.124	glutathione S-transferase pi 3 [Source:MGI Symbol	ENSMUSG00000097663	protein_coding
6.72375e-199	0.35104	0.871	0.877	1.23865e-194	Tem	Sept1	-0.006	NA	NA	NA
1.21691e-195	0.297534	1	1	2.24178e-191	Tem	Actb	0	actin, beta [Source:MGI Symbol	ENSMUSG00000029580	protein_coding
8.87593e-194	0.692731	0.527	0.408	1.63512e-189	Tem	S100a4	0.119	S100 calcium binding protein A4 [Source:MGI Symbol	ENSMUSG00000001020	protein_coding
2.20509e-193	0.403655	0.831	0.827	4.06222e-189	Tem	Jak1	0.004	Janus kinase 1 [Source:MGI Symbol	ENSMUSG00000028530	protein_coding
1.37059e-192	0.399106	0.182	0.078	2.5249e-188	Tem	Ifi206	0.104	interferon activated gene 206 [Source:MGI Symbol	ENSMUSG00000037849	protein_coding
8.25012e-184	0.57233	0.307	0.185	1.51984e-179	Tem	Gbp2	0.122	guanylate binding protein 2 [Source:MGI Symbol	ENSMUSG00000028270	protein_coding
1.13753e-178	0.271356	0.996	0.998	2.09556e-174	Tem	mt-Co1	-0.002	mitochondrially encoded cytochrome c oxidase I [Source:MGI Symbol	ENSMUSG00000064351	protein_coding
1.08881e-177	0.587854	0.334	0.213	2.00581e-173	Tem	Ifi209	0.121	interferon activated gene 209 [Source:MGI Symbol	ENSMUSG00000043263	protein_coding
6.71249e-177	0.8061	0.391	0.266	1.23657e-172	Tem	Cd69	0.125	CD69 antigen [Source:MGI Symbol	ENSMUSG00000030156	protein_coding
6.30904e-175	0.247756	0.985	0.988	1.16225e-170	Tem	Pabpc1	-0.003	poly(A) binding protein, cytoplasmic 1 [Source:MGI Symbol	ENSMUSG00000022283	protein_coding
2.43932e-167	0.396465	0.789	0.793	4.49371e-163	Tem	Ppp1r18	-0.004	protein phosphatase 1, regulatory subunit 18 [Source:MGI Symbol	ENSMUSG00000034595	protein_coding
5.96122e-167	0.448226	0.151	0.061	1.09818e-162	Tem	Gm30211	0.09	predicted gene, 30211 [Source:MGI Symbol	ENSMUSG00000105646	lincRNA
8.56296e-167	0.462563	0.688	0.653	1.57747e-162	Tem	Ppp1r12a	0.035	protein phosphatase 1, regulatory subunit 12A [Source:MGI Symbol	ENSMUSG00000019907	protein_coding
1.64526e-166	0.586964	0.553	0.481	3.0309e-162	Tem	Ifi203	0.072	interferon activated gene 203 [Source:MGI Symbol	ENSMUSG00000039997	protein_coding
8.64934e-166	0.537344	0.862	0.844	1.59338e-161	Tem	S100a6	0.018	S100 calcium binding protein A6 (calcyclin) [Source:MGI Symbol	ENSMUSG00000001025	protein_coding
5.71211e-164	0.645289	0.527	0.45	1.05228e-159	Tem	Ifi47	0.077	interferon gamma inducible protein 47 [Source:MGI Symbol	ENSMUSG00000078920	protein_coding
5.71211e-164	0.645289	0.527	0.45	1.05228e-159	Tem	Ifi47	0.077	interferon gamma inducible protein 47 [Source:NCBI gene	ENSMUSG00000116420	protein_coding
5.71211e-164	0.645289	0.527	0.45	1.05228e-159	Tem	Ifi47	0.077	interferon gamma inducible protein 47 [Source:NCBI gene	ENSMUSG00000116330	protein_coding
1.18327e-162	0.4298	0.693	0.676	2.17982e-158	Tem	Supt4a	0.017	SPT4A, DSIF elongation factor subunit [Source:MGI Symbol	ENSMUSG00000020485	protein_coding
9.39135e-162	0.282107	0.123	0.045	1.73008e-157	Tem	Arl5c	0.078	ADP-ribosylation factor-like 5C [Source:MGI Symbol	ENSMUSG00000038352	protein_coding
2.90717e-161	0.541664	0.278	0.167	5.35558e-157	Tem	Rasa3	0.111	RAS p21 protein activator 3 [Source:MGI Symbol	ENSMUSG00000031453	protein_coding
4.07128e-160	0.390179	0.156	0.067	7.5001e-156	Tem	Slamf6	0.089	SLAM family member 6 [Source:MGI Symbol	ENSMUSG00000015314	protein_coding
3.45758e-156	0.498179	0.599	0.544	6.36955e-152	Tem	Apbb1ip	0.055	amyloid beta (A4) precursor protein-binding, family B, member 1 interacting protein [Source:MGI Symbol	ENSMUSG00000026786	protein_coding
3.47869e-156	0.392485	0.828	0.83	6.40845e-152	Tem	Rsrp1	-0.002	arginine/serine rich protein 1 [Source:MGI Symbol	ENSMUSG00000037266	protein_coding
7.8059e-156	0.522922	0.537	0.452	1.438e-151	Tem	Lax1	0.085	lymphocyte transmembrane adaptor 1 [Source:MGI Symbol	ENSMUSG00000051998	protein_coding
4.47835e-155	0.526751	0.345	0.235	8.25001e-151	Tem	S1pr4	0.11	sphingosine-1-phosphate receptor 4 [Source:MGI Symbol	ENSMUSG00000044199	protein_coding
5.72547e-154	0.533085	0.481	0.377	1.05475e-149	Tem	Pde4b	0.104	phosphodiesterase 4B, cAMP specific [Source:MGI Symbol	ENSMUSG00000028525	protein_coding
4.12096e-153	0.314853	0.982	0.986	7.59163e-149	Tem	Rps27	-0.004	ribosomal protein S27 [Source:MGI Symbol	ENSMUSG00000090733	protein_coding
5.35115e-150	0.500114	0.589	0.522	9.85788e-146	Tem	Arid5a	0.067	AT rich interactive domain 5A (MRF1-like) [Source:MGI Symbol	ENSMUSG00000037447	protein_coding
1.23835e-148	0.369081	0.837	0.841	2.2813e-144	Tem	Limd2	-0.004	LIM domain containing 2 [Source:MGI Symbol	ENSMUSG00000040699	protein_coding
8.81534e-147	0.351953	0.143	0.06	1.62396e-142	Tem	Klrg1	0.083	killer cell lectin-like receptor subfamily G, member 1 [Source:MGI Symbol	ENSMUSG00000030114	protein_coding
2.84867e-146	0.368541	0.836	0.842	5.24783e-142	Tem	H2-T22	-0.006	histocompatibility 2, T region locus 22 [Source:MGI Symbol	ENSMUSG00000056116	protein_coding
5.48664e-144	0.489427	0.432	0.335	1.01075e-139	Tem	Prkcq	0.097	protein kinase C, theta [Source:MGI Symbol	ENSMUSG00000026778	protein_coding
1.14035e-143	0.310797	0.927	0.937	2.10075e-139	Tem	Sub1	-0.01	SUB1 homolog, transcriptional regulator [Source:MGI Symbol	ENSMUSG00000022205	protein_coding
1.82155e-142	0.4377	0.636	0.549	3.35567e-138	Tem	Emp3	0.087	epithelial membrane protein 3 [Source:MGI Symbol	ENSMUSG00000040212	protein_coding
8.28888e-140	0.489102	0.347	0.246	1.52698e-135	Tem	Glipr2	0.101	GLI pathogenesis-related 2 [Source:MGI Symbol	ENSMUSG00000028480	protein_coding
1.58458e-139	0.481116	0.335	0.228	2.91911e-135	Tem	Irf9	0.107	interferon regulatory factor 9 [Source:MGI Symbol	ENSMUSG00000002325	protein_coding
4.0538e-139	0.476073	0.251	0.146	7.46791e-135	Tem	Tagap	0.105	T cell activation Rho GTPase activating protein [Source:MGI Symbol	ENSMUSG00000033450	protein_coding
1.88049e-135	0.30056	1	1	3.46424e-131	Tem	Gm42418	0	NA	NA	NA
1.9895e-135	0.375909	0.208	0.114	3.66506e-131	Tem	AB124611	0.094	cDNA sequence AB124611 [Source:MGI Symbol	ENSMUSG00000057191	protein_coding
1.13564e-134	0.701847	0.4	0.315	2.09208e-130	Tem	Bst2	0.085	bone marrow stromal cell antigen 2 [Source:MGI Symbol	ENSMUSG00000046718	protein_coding
8.61473e-134	0.532021	0.476	0.4	1.58701e-129	Tem	Dnajc15	0.076	DnaJ heat shock protein family (Hsp40) member C15 [Source:MGI Symbol	ENSMUSG00000022013	protein_coding
1.01266e-132	0.485968	0.451	0.365	1.86552e-128	Tem	Acp5	0.086	acid phosphatase 5, tartrate resistant [Source:MGI Symbol	ENSMUSG00000001348	protein_coding
2.52758e-131	0.292655	0.92	0.932	4.65631e-127	Tem	Thy1	-0.012	thymus cell antigen 1, theta [Source:MGI Symbol	ENSMUSG00000032011	protein_coding
3.07999e-130	0.216112	0.998	0.997	5.67395e-126	Tem	Pfn1	0.001	profilin 1 [Source:MGI Symbol	ENSMUSG00000018293	protein_coding
1.72952e-129	0.403316	0.706	0.691	3.18613e-125	Tem	Anxa6	0.015	annexin A6 [Source:MGI Symbol	ENSMUSG00000018340	protein_coding
4.55799e-129	0.426541	0.736	0.733	8.39674e-125	Tem	Fam107b	0.003	family with sequence similarity 107, member B [Source:MGI Symbol	ENSMUSG00000026655	protein_coding
4.61016e-128	0.411856	0.282	0.177	8.49284e-124	Tem	Tcp11l2	0.105	t-complex 11 (mouse) like 2 [Source:MGI Symbol	ENSMUSG00000020034	protein_coding
6.67936e-128	0.376016	0.218	0.124	1.23047e-123	Tem	Pik3r5	0.094	phosphoinositide-3-kinase regulatory subunit 5 [Source:MGI Symbol	ENSMUSG00000020901	protein_coding
3.79201e-123	0.313694	0.865	0.871	6.98564e-119	Tem	Stk17b	-0.006	serine/threonine kinase 17b (apoptosis-inducing) [Source:MGI Symbol	ENSMUSG00000026094	protein_coding
2.15934e-122	0.462245	0.444	0.366	3.97793e-118	Tem	Grap	0.078	GRB2-related adaptor protein [Source:MGI Symbol	ENSMUSG00000004837	protein_coding
1.06008e-121	0.47668	0.419	0.337	1.95288e-117	Tem	Sp110	0.082	Sp110 nuclear body protein [Source:MGI Symbol	ENSMUSG00000070034	protein_coding
7.31003e-121	0.385811	0.692	0.671	1.34665e-116	Tem	Gimap1	0.021	GTPase, IMAP family member 1 [Source:MGI Symbol	ENSMUSG00000090019	protein_coding
2.64403e-119	0.486853	0.809	0.799	4.87083e-115	Tem	Vim	0.01	vimentin [Source:MGI Symbol	ENSMUSG00000026728	protein_coding
1.11499e-117	0.321562	0.162	0.082	2.05403e-113	Tem	Clec2i	0.08	C-type lectin domain family 2, member i [Source:MGI Symbol	ENSMUSG00000030365	protein_coding
7.20415e-117	0.369146	0.676	0.676	1.32715e-112	Tem	Gpsm3	0	G-protein signalling modulator 3 (AGS3-like, C. elegans) [Source:MGI Symbol	ENSMUSG00000034786	protein_coding
6.61367e-115	0.263853	0.145	0.069	1.21837e-110	Tem	Rab37	0.076	RAB37, member RAS oncogene family [Source:MGI Symbol	ENSMUSG00000020732	protein_coding
1.35202e-114	0.481329	0.524	0.461	2.49069e-110	Tem	Gpr132	0.063	G protein-coupled receptor 132 [Source:MGI Symbol	ENSMUSG00000021298	protein_coding
4.15677e-114	0.397774	0.236	0.146	7.65759e-110	Tem	Klhl6	0.09	kelch-like 6 [Source:MGI Symbol	ENSMUSG00000043008	protein_coding
3.31384e-113	0.415509	0.308	0.213	6.10476e-109	Tem	Trim12a	0.095	tripartite motif-containing 12A [Source:MGI Symbol	ENSMUSG00000066258	protein_coding
1.8532e-111	0.404359	0.676	0.635	3.41397e-107	Tem	Ctla2a	0.041	cytotoxic T lymphocyte-associated protein 2 alpha [Source:MGI Symbol	ENSMUSG00000044258	protein_coding
2.54766e-111	0.321286	0.768	0.778	4.69329e-107	Tem	Polr1d	-0.01	polymerase (RNA) I polypeptide D [Source:MGI Symbol	ENSMUSG00000029642	protein_coding
5.64516e-111	0.336692	0.192	0.107	1.03995e-106	Tem	Gm20069	0.085	predicted gene, 20069 [Source:MGI Symbol	ENSMUSG00000095174	antisense
1.27605e-109	0.244827	0.937	0.951	2.35074e-105	Tem	Rbm39	-0.014	RNA binding motif protein 39 [Source:MGI Symbol	ENSMUSG00000027620	protein_coding
1.48997e-109	0.229957	0.988	0.993	2.74482e-105	Tem	Rpl37a	-0.005	ribosomal protein L37a [Source:MGI Symbol	ENSMUSG00000046330	protein_coding
1.00052e-108	0.322981	0.787	0.785	1.84317e-104	Tem	H2-Q7	0.002	histocompatibility 2, Q region locus 7 [Source:MGI Symbol	ENSMUSG00000060550	protein_coding
1.18184e-108	0.444572	0.454	0.385	2.17718e-104	Tem	Ubac2	0.069	ubiquitin associated domain containing 2 [Source:MGI Symbol	ENSMUSG00000041765	protein_coding
2.14377e-107	0.242332	0.93	0.944	3.94925e-103	Tem	Cd8b1	-0.014	CD8 antigen, beta chain 1 [Source:MGI Symbol	ENSMUSG00000053044	protein_coding
1.29114e-106	0.246015	0.914	0.925	2.37854e-102	Tem	Ptprc	-0.011	protein tyrosine phosphatase, receptor type, C [Source:MGI Symbol	ENSMUSG00000026395	protein_coding
1.96175e-106	0.463891	0.259	0.171	3.61393e-102	Tem	Xaf1	0.088	XIAP associated factor 1 [Source:MGI Symbol	ENSMUSG00000040483	protein_coding
2.87664e-106	0.358303	0.691	0.696	5.29935e-102	Tem	Cap1	-0.005	CAP, adenylate cyclase-associated protein 1 (yeast) [Source:MGI Symbol	ENSMUSG00000028656	protein_coding
2.74502e-105	0.614694	0.603	0.574	5.05687e-101	Tem	Itgb1	0.029	integrin beta 1 (fibronectin receptor beta) [Source:MGI Symbol	ENSMUSG00000025809	protein_coding
6.59276e-105	0.292109	0.154	0.08	1.21452e-100	Tem	Phf11c	0.074	PHD finger protein 11C [Source:MGI Symbol	ENSMUSG00000091144	protein_coding
7.5109e-104	0.226329	0.935	0.952	1.38366e-99	Tem	Lck	-0.017	lymphocyte protein tyrosine kinase [Source:MGI Symbol	ENSMUSG00000000409	protein_coding
9.38559e-104	0.44914	0.413	0.315	1.72901e-99	Tem	Rora	0.098	RAR-related orphan receptor alpha [Source:MGI Symbol	ENSMUSG00000032238	protein_coding
6.11786e-103	0.372632	0.619	0.605	1.12703e-98	Tem	Mrps16	0.014	mitochondrial ribosomal protein S16 [Source:MGI Symbol	ENSMUSG00000049960	protein_coding
1.08666e-102	0.256948	0.981	0.987	2.00185e-98	Tem	Rpl38	-0.006	ribosomal protein L38 [Source:MGI Symbol	ENSMUSG00000057322	protein_coding
1.29011e-102	0.436009	0.326	0.241	2.37664e-98	Tem	Hsd11b1	0.085	hydroxysteroid 11-beta dehydrogenase 1 [Source:MGI Symbol	ENSMUSG00000016194	protein_coding
9.55391e-100	0.259761	0.132	0.064	1.76002e-95	Tem	Tespa1	0.068	thymocyte expressed, positive selection associated 1 [Source:MGI Symbol	ENSMUSG00000034833	protein_coding
1.54441e-98	0.265428	0.124	0.059	2.84511e-94	Tem	Cd68	0.065	CD68 antigen [Source:MGI Symbol	ENSMUSG00000018774	protein_coding
2.93923e-95	0.465888	0.541	0.487	5.41464e-91	Tem	Tsc22d3	0.054	TSC22 domain family, member 3 [Source:MGI Symbol	ENSMUSG00000031431	protein_coding
3.55585e-95	0.434038	0.44	0.381	6.55058e-91	Tem	Sash3	0.059	SAM and SH3 domain containing 3 [Source:MGI Symbol	ENSMUSG00000031101	protein_coding
2.28816e-94	0.2661	0.124	0.06	4.21525e-90	Tem	Tgtp2	0.064	T cell specific GTPase 2 [Source:MGI Symbol	ENSMUSG00000078921	protein_coding
2.28816e-94	0.2661	0.124	0.06	4.21525e-90	Tem	Tgtp2	0.064	T cell specific GTPase 2 [Source:MGI Symbol	ENSMUSG00000115886	protein_coding
5.22535e-94	0.423134	0.689	0.672	9.62613e-90	Tem	Ltb	0.017	lymphotoxin B [Source:MGI Symbol	ENSMUSG00000024399	protein_coding
6.70657e-94	0.276206	0.856	0.881	1.23548e-89	Tem	Ptprcap	-0.025	protein tyrosine phosphatase, receptor type, C polypeptide-associated protein [Source:MGI Symbol	ENSMUSG00000045826	protein_coding
6.70657e-94	0.276206	0.856	0.881	1.23548e-89	Tem	Ptprcap	-0.025	protein tyrosine phosphatase, receptor type, C polypeptide-associated protein [Source:MGI Symbol	ENSMUSG00000097132	protein_coding
1.70289e-93	0.323789	0.177	0.103	3.13707e-89	Tem	Ly9	0.074	lymphocyte antigen 9 [Source:MGI Symbol	ENSMUSG00000004707	protein_coding
2.33725e-93	0.409052	0.591	0.569	4.30569e-89	Tem	Cdk2ap2	0.022	CDK2-associated protein 2 [Source:MGI Symbol	ENSMUSG00000024856	protein_coding
2.33725e-93	0.409052	0.591	0.569	4.30569e-89	Tem	Cdk2ap2	0.022	CDK2-associated protein 2 [Source:MGI Symbol	ENSMUSG00000097485	protein_coding
8.19657e-92	0.442725	0.448	0.39	1.50997e-87	Tem	Itgal	0.058	integrin alpha L [Source:MGI Symbol	ENSMUSG00000030830	protein_coding
4.97706e-91	0.698478	0.151	0.078	9.16874e-87	Tem	Gzma	0.073	granzyme A [Source:MGI Symbol	ENSMUSG00000023132	protein_coding
6.1732e-91	0.354599	0.63	0.619	1.13723e-86	Tem	Tbc1d10c	0.011	TBC1 domain family, member 10c [Source:MGI Symbol	ENSMUSG00000040247	protein_coding
6.1732e-91	0.354599	0.63	0.619	1.13723e-86	Tem	Tbc1d10c	0.011	TBC1 domain family, member 10c [Source:MGI Symbol	ENSMUSG00000097708	protein_coding
2.68211e-90	0.261507	0.999	0.999	4.94097e-86	Tem	Actg1	0	actin, gamma, cytoplasmic 1 [Source:MGI Symbol	ENSMUSG00000062825	protein_coding
3.55821e-88	0.507599	0.336	0.26	6.55493e-84	Tem	Igtp	0.076	interferon gamma induced GTPase [Source:MGI Symbol	ENSMUSG00000078853	protein_coding
7.46363e-88	0.38776	0.542	0.447	1.37495e-83	Tem	Cd7	0.095	CD7 antigen [Source:MGI Symbol	ENSMUSG00000025163	protein_coding
1.46691e-86	0.384848	0.586	0.576	2.70235e-82	Tem	Pstpip1	0.01	proline-serine-threonine phosphatase-interacting protein 1 [Source:MGI Symbol	ENSMUSG00000032322	protein_coding
4.25664e-86	0.301076	0.622	0.529	7.84158e-82	Tem	Tagln2	0.093	transgelin 2 [Source:MGI Symbol	ENSMUSG00000026547	protein_coding
6.00702e-86	0.340184	0.631	0.631	1.10661e-81	Tem	Tmem234	0	transmembrane protein 234 [Source:MGI Symbol	ENSMUSG00000028797	protein_coding
5.79047e-85	0.267558	0.806	0.832	1.06672e-80	Tem	Tspo	-0.026	translocator protein [Source:MGI Symbol	ENSMUSG00000041736	protein_coding
2.23958e-83	0.323441	0.688	0.708	4.12575e-79	Tem	S100a13	-0.02	S100 calcium binding protein A13 [Source:MGI Symbol	ENSMUSG00000042312	protein_coding
8.65637e-83	0.322901	0.674	0.683	1.59468e-78	Tem	Arhgef1	-0.009	Rho guanine nucleotide exchange factor (GEF) 1 [Source:MGI Symbol	ENSMUSG00000040940	protein_coding
2.57769e-82	0.310588	0.727	0.739	4.74863e-78	Tem	Itk	-0.012	IL2 inducible T cell kinase [Source:MGI Symbol	ENSMUSG00000020395	protein_coding
3.68775e-82	0.389649	0.268	0.189	6.79358e-78	Tem	Arhgap31	0.079	Rho GTPase activating protein 31 [Source:MGI Symbol	ENSMUSG00000022799	protein_coding
8.75351e-82	0.360922	0.599	0.586	1.61257e-77	Tem	Bin2	0.013	bridging integrator 2 [Source:MGI Symbol	ENSMUSG00000098112	protein_coding
1.19203e-80	0.218826	0.952	0.962	2.19595e-76	Tem	Sh3bgrl3	-0.01	SH3 domain binding glutamic acid-rich protein-like 3 [Source:MGI Symbol	ENSMUSG00000028843	protein_coding
1.95591e-80	0.407436	0.57	0.553	3.60317e-76	Tem	Rnf138	0.017	ring finger protein 138 [Source:MGI Symbol	ENSMUSG00000024317	protein_coding
7.21143e-80	0.454677	0.424	0.375	1.32849e-75	Tem	Gbp7	0.049	guanylate binding protein 7 [Source:MGI Symbol	ENSMUSG00000040253	protein_coding
7.06269e-79	0.36654	0.22	0.148	1.30109e-74	Tem	Asap1	0.072	ArfGAP with SH3 domain, ankyrin repeat and PH domain1 [Source:MGI Symbol	ENSMUSG00000022377	protein_coding
1.38671e-78	0.228513	0.849	0.875	2.5546e-74	Tem	Ube2d3	-0.026	ubiquitin-conjugating enzyme E2D 3 [Source:MGI Symbol	ENSMUSG00000078578	protein_coding
1.66012e-78	0.236726	0.124	0.064	3.05827e-74	Tem	Scml4	0.06	Scm polycomb group protein like 4 [Source:MGI Symbol	ENSMUSG00000044770	protein_coding
4.1723e-77	0.32482	0.673	0.681	7.68621e-73	Tem	H2-T23	-0.008	histocompatibility 2, T region locus 23 [Source:MGI Symbol	ENSMUSG00000067212	protein_coding
4.49619e-77	0.304865	0.72	0.743	8.28288e-73	Tem	Vasp	-0.023	vasodilator-stimulated phosphoprotein [Source:MGI Symbol	ENSMUSG00000030403	protein_coding
1.94183e-76	0.351548	0.608	0.606	3.57724e-72	Tem	Psmb10	0.002	proteasome (prosome, macropain) subunit, beta type 10 [Source:MGI Symbol	ENSMUSG00000031897	protein_coding
5.89965e-75	0.323304	0.915	0.908	1.08683e-70	Tem	Lars2	0.007	leucyl-tRNA synthetase, mitochondrial [Source:MGI Symbol	ENSMUSG00000035202	protein_coding
6.95096e-75	0.341621	0.467	0.406	1.28051e-70	Tem	Hopx	0.061	HOP homeobox [Source:MGI Symbol	ENSMUSG00000059325	protein_coding
2.21841e-74	0.420789	0.517	0.492	4.08676e-70	Tem	Mndal	0.025	myeloid nuclear differentiation antigen like [Source:MGI Symbol	ENSMUSG00000090272	protein_coding
5.88844e-74	0.293767	0.762	0.783	1.08477e-69	Tem	Ets1	-0.021	E26 avian leukemia oncogene 1, 5' domain [Source:MGI Symbol	ENSMUSG00000032035	protein_coding
1.13242e-73	0.422856	0.221	0.15	2.08615e-69	Tem	Rgs10	0.071	regulator of G-protein signalling 10 [Source:MGI Symbol	ENSMUSG00000030844	protein_coding
3.52073e-73	0.230297	0.938	0.945	6.48589e-69	Tem	Ifngr1	-0.007	interferon gamma receptor 1 [Source:MGI Symbol	ENSMUSG00000020009	protein_coding
1.51143e-71	0.321328	0.683	0.7	2.78435e-67	Tem	Zc3hav1	-0.017	zinc finger CCCH type, antiviral 1 [Source:MGI Symbol	ENSMUSG00000029826	protein_coding
1.07493e-70	0.341443	0.68	0.689	1.98023e-66	Tem	Zyx	-0.009	zyxin [Source:MGI Symbol	ENSMUSG00000029860	protein_coding
8.97813e-69	0.447468	0.316	0.253	1.65395e-64	Tem	Trim30a	0.063	tripartite motif-containing 30A [Source:MGI Symbol	ENSMUSG00000030921	protein_coding
7.99444e-68	0.261691	0.118	0.064	1.47273e-63	Tem	Gm45552	0.054	predicted gene 45552 [Source:MGI Symbol	ENSMUSG00000110279	antisense
1.83351e-67	0.217716	0.113	0.06	3.37769e-63	Tem	Mirt1	0.053	myocardial infarction associated transcript 1 [Source:MGI Symbol	ENSMUSG00000097636	processed_transcript
3.30503e-67	0.37683	0.291	0.223	6.08854e-63	Tem	Thap3	0.068	THAP domain containing, apoptosis associated protein 3 [Source:MGI Symbol	ENSMUSG00000039759	protein_coding
3.31718e-67	0.391329	0.475	0.449	6.1109e-63	Tem	Rnf114	0.026	ring finger protein 114 [Source:MGI Symbol	ENSMUSG00000006418	protein_coding
1.25022e-66	0.266462	0.138	0.081	2.30316e-62	Tem	Pdlim1	0.057	PDZ and LIM domain 1 (elfin) [Source:MGI Symbol	ENSMUSG00000055044	protein_coding
1.53718e-66	0.223862	0.858	0.891	2.83179e-62	Tem	Clta	-0.033	clathrin, light polypeptide (Lca) [Source:MGI Symbol	ENSMUSG00000028478	protein_coding
3.30783e-66	0.438817	0.517	0.494	6.09369e-62	Tem	Irf1	0.023	interferon regulatory factor 1 [Source:MGI Symbol	ENSMUSG00000018899	protein_coding
1.37494e-65	0.241526	0.102	0.052	2.53291e-61	Tem	Slfn8	0.05	schlafen 8 [Source:MGI Symbol	ENSMUSG00000035208	protein_coding
1.37494e-65	0.241526	0.102	0.052	2.53291e-61	Tem	Slfn8	0.05	schlafen 8 [Source:MGI Symbol	ENSMUSG00000115953	protein_coding
1.58307e-65	0.338283	0.217	0.151	2.91633e-61	Tem	9930111J21Rik2	0.066	RIKEN cDNA 9930111J21 gene 2 [Source:MGI Symbol	ENSMUSG00000069892	protein_coding
4.86195e-65	0.373605	0.536	0.513	8.95669e-61	Tem	Gimap5	0.023	GTPase, IMAP family member 5 [Source:MGI Symbol	ENSMUSG00000043505	protein_coding
4.0392e-63	0.237643	0.816	0.842	7.44101e-59	Tem	Fyb	-0.026	FYN binding protein [Source:MGI Symbol	ENSMUSG00000022148	protein_coding
2.88651e-62	0.344332	0.241	0.178	5.31753e-58	Tem	Mbp	0.063	myelin basic protein [Source:MGI Symbol	ENSMUSG00000041607	protein_coding
4.68828e-62	0.343178	0.228	0.165	8.63674e-58	Tem	Atp8b4	0.063	ATPase, class I, type 8B, member 4 [Source:MGI Symbol	ENSMUSG00000060131	protein_coding
1.44095e-61	0.329106	0.56	0.544	2.65452e-57	Tem	Tpst2	0.016	protein-tyrosine sulfotransferase 2 [Source:MGI Symbol	ENSMUSG00000029344	protein_coding
1.78748e-61	0.238506	0.807	0.829	3.2929e-57	Tem	Arpc4	-0.022	actin related protein 2/3 complex, subunit 4 [Source:MGI Symbol	ENSMUSG00000079426	protein_coding
2.34379e-61	0.436373	0.393	0.343	4.31773e-57	Tem	Icam1	0.05	intercellular adhesion molecule 1 [Source:MGI Symbol	ENSMUSG00000037405	protein_coding
3.67923e-61	0.287961	0.666	0.684	6.77787e-57	Tem	Scand1	-0.018	SCAN domain-containing 1 [Source:MGI Symbol	ENSMUSG00000046229	protein_coding
3.75167e-61	0.261548	0.688	0.717	6.91133e-57	Tem	Arl6ip5	-0.029	ADP-ribosylation factor-like 6 interacting protein 5 [Source:MGI Symbol	ENSMUSG00000035199	protein_coding
3.86911e-61	0.37085	0.36	0.307	7.12768e-57	Tem	Il16	0.053	interleukin 16 [Source:MGI Symbol	ENSMUSG00000001741	protein_coding
1.58116e-60	0.410126	0.352	0.299	2.91281e-56	Tem	Chd3	0.053	chromodomain helicase DNA binding protein 3 [Source:MGI Symbol	ENSMUSG00000018474	protein_coding
2.56069e-60	0.377777	0.562	0.543	4.71731e-56	Tem	Sla	0.019	src-like adaptor [Source:MGI Symbol	ENSMUSG00000022372	protein_coding
5.42588e-60	0.40466	0.316	0.26	9.99555e-56	Tem	Klk8	0.056	kallikrein related-peptidase 8 [Source:MGI Symbol	ENSMUSG00000064023	protein_coding
1.0211e-59	0.272701	0.662	0.669	1.88107e-55	Tem	2010107E04Rik	-0.007	NA	NA	NA
2.63556e-59	0.359455	0.271	0.209	4.85523e-55	Tem	Sntb1	0.062	syntrophin, basic 1 [Source:MGI Symbol	ENSMUSG00000060429	protein_coding
7.68355e-59	0.272221	0.609	0.585	1.41546e-54	Tem	Ywhab	0.024	tyrosine 3-monooxygenase/tryptophan 5-monooxygenase activation protein, beta polypeptide [Source:MGI Symbol	ENSMUSG00000018326	protein_coding
4.21232e-57	0.432227	0.185	0.124	7.75993e-53	Tem	Igkc	0.061	immunoglobulin kappa constant [Source:MGI Symbol	ENSMUSG00000076609	IG_C_gene
4.5795e-57	0.362176	0.247	0.188	8.43636e-53	Tem	Dtx3l	0.059	deltex 3-like, E3 ubiquitin ligase [Source:MGI Symbol	ENSMUSG00000049502	protein_coding
8.57317e-57	0.225848	0.745	0.781	1.57935e-52	Tem	Map1lc3b	-0.036	microtubule-associated protein 1 light chain 3 beta [Source:MGI Symbol	ENSMUSG00000031812	protein_coding
1.28595e-56	0.297397	0.644	0.66	2.36898e-52	Tem	Tap1	-0.016	transporter 1, ATP-binding cassette, sub-family B (MDR/TAP) [Source:MGI Symbol	ENSMUSG00000037321	protein_coding
3.66822e-56	0.341779	0.568	0.576	6.7576e-52	Tem	Lpxn	-0.008	leupaxin [Source:MGI Symbol	ENSMUSG00000024696	protein_coding
4.75719e-56	0.315396	0.291	0.23	8.7637e-52	Tem	Atp2a3	0.061	ATPase, Ca++ transporting, ubiquitous [Source:MGI Symbol	ENSMUSG00000020788	protein_coding
4.99012e-55	0.205722	0.868	0.886	9.1928e-51	Tem	Actr3	-0.018	ARP3 actin-related protein 3 [Source:MGI Symbol	ENSMUSG00000026341	protein_coding
3.10538e-53	0.275668	0.678	0.703	5.72072e-49	Tem	Slc9a3r1	-0.025	solute carrier family 9 (sodium/hydrogen exchanger), member 3 regulator 1 [Source:MGI Symbol	ENSMUSG00000020733	protein_coding
6.26765e-53	0.404594	0.168	0.113	1.15463e-48	Tem	Nfkbiz	0.055	nuclear factor of kappa light polypeptide gene enhancer in B cells inhibitor, zeta [Source:MGI Symbol	ENSMUSG00000035356	protein_coding
8.51723e-53	0.280213	0.201	0.143	1.56904e-48	Tem	Il17ra	0.058	interleukin 17 receptor A [Source:MGI Symbol	ENSMUSG00000002897	protein_coding
3.11354e-52	0.346818	0.217	0.163	5.73577e-48	Tem	Gbp3	0.054	guanylate binding protein 3 [Source:MGI Symbol	ENSMUSG00000028268	protein_coding
3.16931e-52	0.27095	0.185	0.128	5.8385e-48	Tem	Fam53b	0.057	family with sequence similarity 53, member B [Source:MGI Symbol	ENSMUSG00000030956	protein_coding
1.00599e-51	0.344018	0.303	0.25	1.85323e-47	Tem	Card11	0.053	caspase recruitment domain family, member 11 [Source:MGI Symbol	ENSMUSG00000036526	protein_coding
1.30339e-50	0.400632	0.334	0.286	2.4011e-46	Tem	Gbp4	0.048	guanylate binding protein 4 [Source:MGI Symbol	ENSMUSG00000079363	protein_coding
1.35477e-50	0.363555	0.465	0.451	2.49576e-46	Tem	Lgals9	0.014	lectin, galactose binding, soluble 9 [Source:MGI Symbol	ENSMUSG00000001123	protein_coding
1.5254e-50	0.227483	0.119	0.071	2.8101e-46	Tem	Kbtbd11	0.048	kelch repeat and BTB (POZ) domain containing 11 [Source:MGI Symbol	ENSMUSG00000055675	protein_coding
7.39863e-50	0.345674	0.272	0.216	1.36298e-45	Tem	Elmsan1	0.056	ELM2 and Myb/SANT-like domain containing 1 [Source:MGI Symbol	ENSMUSG00000042507	protein_coding
9.27006e-50	0.371767	0.367	0.326	1.70773e-45	Tem	Dgka	0.041	diacylglycerol kinase, alpha [Source:MGI Symbol	ENSMUSG00000025357	protein_coding
1.17682e-49	0.36038	0.41	0.382	2.16794e-45	Tem	Cnp	0.028	2',3'-cyclic nucleotide 3' phosphodiesterase [Source:MGI Symbol	ENSMUSG00000006782	protein_coding
1.21241e-49	0.550762	0.365	0.32	2.23351e-45	Tem	Pim1	0.045	proviral integration site 1 [Source:MGI Symbol	ENSMUSG00000024014	protein_coding
2.88064e-49	0.218687	0.829	0.858	5.30672e-45	Tem	Arpc5	-0.029	actin related protein 2/3 complex, subunit 5 [Source:MGI Symbol	ENSMUSG00000008475	protein_coding
4.06722e-49	0.320887	0.271	0.216	7.49264e-45	Tem	Arhgef3	0.055	Rho guanine nucleotide exchange factor (GEF) 3 [Source:MGI Symbol	ENSMUSG00000021895	protein_coding
4.31583e-49	0.293547	0.64	0.665	7.95063e-45	Tem	Rap1b	-0.025	RAS related protein 1b [Source:MGI Symbol	ENSMUSG00000052681	protein_coding
3.55795e-48	0.228408	0.15	0.098	6.55446e-44	Tem	5830432E09Rik	0.052	RIKEN cDNA 5830432E09 gene [Source:MGI Symbol	ENSMUSG00000097471	antisense
5.59592e-48	0.239407	0.758	0.793	1.03088e-43	Tem	Cd47	-0.035	CD47 antigen (Rh-related antigen, integrin-associated signal transducer) [Source:MGI Symbol	ENSMUSG00000055447	protein_coding
1.90125e-47	0.213261	0.824	0.852	3.50249e-43	Tem	H2-Q4	-0.028	histocompatibility 2, Q region locus 4 [Source:MGI Symbol	ENSMUSG00000035929	protein_coding
3.529e-47	0.292192	0.264	0.208	6.50112e-43	Tem	St3gal6	0.056	ST3 beta-galactoside alpha-2,3-sialyltransferase 6 [Source:MGI Symbol	ENSMUSG00000022747	protein_coding
1.12473e-46	0.202421	0.781	0.814	2.07197e-42	Tem	Dazap2	-0.033	DAZ associated protein 2 [Source:MGI Symbol	ENSMUSG00000000346	protein_coding
1.59279e-46	0.254784	0.701	0.73	2.93423e-42	Tem	Peli1	-0.029	pellino 1 [Source:MGI Symbol	ENSMUSG00000020134	protein_coding
1.60917e-46	0.326294	0.476	0.453	2.96442e-42	Tem	Adam19	0.023	a disintegrin and metallopeptidase domain 19 (meltrin beta) [Source:MGI Symbol	ENSMUSG00000011256	protein_coding
2.27736e-46	0.595489	0.506	0.496	4.19535e-42	Tem	Nfkbia	0.01	nuclear factor of kappa light polypeptide gene enhancer in B cells inhibitor, alpha [Source:MGI Symbol	ENSMUSG00000021025	protein_coding
3.55551e-45	0.417828	0.432	0.408	6.54995e-41	Tem	Tgif1	0.024	TGFB-induced factor homeobox 1 [Source:MGI Symbol	ENSMUSG00000047407	protein_coding
7.61063e-45	0.335836	0.485	0.475	1.40203e-40	Tem	Ankrd44	0.01	ankyrin repeat domain 44 [Source:MGI Symbol	ENSMUSG00000052331	protein_coding
7.8357e-45	0.347408	0.435	0.419	1.44349e-40	Tem	Cdc42se1	0.016	CDC42 small effector 1 [Source:MGI Symbol	ENSMUSG00000046722	protein_coding
8.17664e-45	0.373372	0.576	0.571	1.5063e-40	Tem	Ahnak	0.005	AHNAK nucleoprotein (desmoyokin) [Source:MGI Symbol	ENSMUSG00000069833	protein_coding
9.52556e-45	0.230969	0.147	0.098	1.7548e-40	Tem	Gm4070	0.049	predicted gene 4070 [Source:MGI Symbol	ENSMUSG00000078606	protein_coding
9.68779e-45	0.282927	0.191	0.141	1.78468e-40	Tem	Hmga1	0.05	high mobility group AT-hook 1 [Source:MGI Symbol	ENSMUSG00000046711	protein_coding
6.34001e-44	0.316445	0.318	0.266	1.16796e-39	Tem	Plcxd2	0.052	phosphatidylinositol-specific phospholipase C, X domain containing 2 [Source:MGI Symbol	ENSMUSG00000087141	protein_coding
1.23649e-43	0.29372	0.176	0.126	2.27786e-39	Tem	1700025G04Rik	0.05	RIKEN cDNA 1700025G04 gene [Source:MGI Symbol	ENSMUSG00000032666	protein_coding
8.6092e-42	0.25246	0.692	0.72	1.58599e-37	Tem	Elf1	-0.028	E74-like factor 1 [Source:MGI Symbol	ENSMUSG00000036461	protein_coding
1.39809e-41	0.428559	0.387	0.349	2.57557e-37	Tem	Mxd1	0.038	MAX dimerization protein 1 [Source:MGI Symbol	ENSMUSG00000001156	protein_coding
1.48449e-41	0.318308	0.711	0.731	2.73473e-37	Tem	Klf6	-0.02	Kruppel-like factor 6 [Source:MGI Symbol	ENSMUSG00000000078	protein_coding
4.9784e-41	0.232195	0.166	0.116	9.17122e-37	Tem	Ptpre	0.05	protein tyrosine phosphatase, receptor type, E [Source:MGI Symbol	ENSMUSG00000041836	protein_coding
1.01555e-40	0.229048	0.807	0.775	1.87084e-36	Tem	Lgals1	0.032	lectin, galactose binding, soluble 1 [Source:MGI Symbol	ENSMUSG00000068220	protein_coding
1.58103e-40	0.213924	0.711	0.754	2.91257e-36	Tem	Leprotl1	-0.043	leptin receptor overlapping transcript-like 1 [Source:MGI Symbol	ENSMUSG00000031513	protein_coding
9.1112e-40	0.302859	0.326	0.284	1.67847e-35	Tem	Fam189b	0.042	family with sequence similarity 189, member B [Source:MGI Symbol	ENSMUSG00000032657	protein_coding
1.08705e-39	0.254869	0.181	0.133	2.00257e-35	Tem	Slc9a9	0.048	solute carrier family 9 (sodium/hydrogen exchanger), member 9 [Source:MGI Symbol	ENSMUSG00000031129	protein_coding
3.21851e-39	0.261973	0.603	0.612	5.92914e-35	Tem	Sh2d1a	-0.009	SH2 domain containing 1A [Source:MGI Symbol	ENSMUSG00000005696	protein_coding
8.84731e-39	0.2566	0.219	0.17	1.62985e-34	Tem	Apol7e	0.049	apolipoprotein L 7e [Source:MGI Symbol	ENSMUSG00000071716	protein_coding
1.3086e-38	0.234359	0.172	0.124	2.41071e-34	Tem	Mctp2	0.048	multiple C2 domains, transmembrane 2 [Source:MGI Symbol	ENSMUSG00000032776	protein_coding
2.87447e-38	0.406763	0.377	0.355	5.29534e-34	Tem	Phf11b	0.022	PHD finger protein 11B [Source:MGI Symbol	ENSMUSG00000091649	protein_coding
3.08675e-38	0.207494	0.733	0.771	5.68641e-34	Tem	Rpl36al	-0.038	ribosomal protein L36A-like [Source:MGI Symbol	ENSMUSG00000049751	protein_coding
3.83519e-38	0.282976	0.579	0.597	7.06519e-34	Tem	Dock2	-0.018	dedicator of cyto-kinesis 2 [Source:MGI Symbol	ENSMUSG00000020143	protein_coding
5.17885e-38	0.210457	0.103	0.064	9.54047e-34	Tem	Oas1a	0.039	2'-5' oligoadenylate synthetase 1A [Source:MGI Symbol	ENSMUSG00000052776	protein_coding
2.35641e-37	0.331437	0.464	0.455	4.34097e-33	Tem	Tapbpl	0.009	TAP binding protein-like [Source:MGI Symbol	ENSMUSG00000038213	protein_coding
6.33319e-37	0.260062	0.19	0.144	1.1667e-32	Tem	Pced1b	0.046	PC-esterase domain containing 1B [Source:MGI Symbol	ENSMUSG00000044250	protein_coding
1.87162e-36	0.239059	0.678	0.706	3.4479e-32	Tem	Prrc2c	-0.028	proline-rich coiled-coil 2C [Source:MGI Symbol	ENSMUSG00000040225	protein_coding
2.30666e-36	0.336316	0.41	0.391	4.24932e-32	Tem	Irf2bpl	0.019	interferon regulatory factor 2 binding protein-like [Source:MGI Symbol	ENSMUSG00000034168	protein_coding
3.44602e-36	0.312326	0.379	0.314	6.34825e-32	Tem	Plac8	0.065	placenta-specific 8 [Source:MGI Symbol	ENSMUSG00000029322	protein_coding
5.62663e-36	0.325823	0.35	0.319	1.03654e-31	Tem	Kif21b	0.031	kinesin family member 21B [Source:MGI Symbol	ENSMUSG00000041642	protein_coding
9.8637e-36	0.200171	0.862	0.881	1.81709e-31	Tem	Myh9	-0.019	myosin, heavy polypeptide 9, non-muscle [Source:MGI Symbol	ENSMUSG00000022443	protein_coding
1.51214e-35	0.307106	0.415	0.396	2.78567e-31	Tem	Rnf167	0.019	ring finger protein 167 [Source:MGI Symbol	ENSMUSG00000040746	protein_coding
1.96729e-35	0.26336	0.555	0.587	3.62413e-31	Tem	Sec11a	-0.032	SEC11 homolog A, signal peptidase complex subunit [Source:MGI Symbol	ENSMUSG00000025724	protein_coding
2.45994e-35	0.307278	0.609	0.637	4.5317e-31	Tem	Fasl	-0.028	Fas ligand (TNF superfamily, member 6) [Source:MGI Symbol	ENSMUSG00000000817	protein_coding
6.03227e-35	0.318766	0.459	0.458	1.11127e-30	Tem	Pycard	0.001	PYD and CARD domain containing [Source:MGI Symbol	ENSMUSG00000030793	protein_coding
8.10596e-35	0.345059	0.471	0.466	1.49328e-30	Tem	Slc38a2	0.005	solute carrier family 38, member 2 [Source:MGI Symbol	ENSMUSG00000022462	protein_coding
8.12281e-35	0.290242	0.497	0.501	1.49638e-30	Tem	Arhgap9	-0.004	Rho GTPase activating protein 9 [Source:MGI Symbol	ENSMUSG00000040345	protein_coding
1.48443e-34	0.298072	0.464	0.456	2.73462e-30	Tem	Stk10	0.008	serine/threonine kinase 10 [Source:MGI Symbol	ENSMUSG00000020272	protein_coding
2.75351e-34	0.388015	0.327	0.293	5.07252e-30	Tem	Ier5	0.034	immediate early response 5 [Source:MGI Symbol	ENSMUSG00000056708	protein_coding
2.90222e-34	0.388049	0.345	0.32	5.34648e-30	Tem	Lgals3bp	0.025	lectin, galactoside-binding, soluble, 3 binding protein [Source:MGI Symbol	ENSMUSG00000033880	protein_coding
1.08692e-33	0.268028	0.513	0.51	2.00232e-29	Tem	Grap2	0.003	GRB2-related adaptor protein 2 [Source:MGI Symbol	ENSMUSG00000042351	protein_coding
3.10889e-33	0.314624	0.469	0.468	5.72719e-29	Tem	Gna13	0.001	guanine nucleotide binding protein, alpha 13 [Source:MGI Symbol	ENSMUSG00000020611	protein_coding
7.40379e-33	0.267265	0.21	0.168	1.36393e-28	Tem	Fam78a	0.042	family with sequence similarity 78, member A [Source:MGI Symbol	ENSMUSG00000050592	protein_coding
1.13078e-32	0.34293	0.372	0.349	2.08311e-28	Tem	Madd	0.023	MAP-kinase activating death domain [Source:MGI Symbol	ENSMUSG00000040687	protein_coding
2.67005e-32	0.312032	0.376	0.353	4.91877e-28	Tem	Jakmip1	0.023	janus kinase and microtubule interacting protein 1 [Source:MGI Symbol	ENSMUSG00000063646	protein_coding
2.67005e-32	0.312032	0.376	0.353	4.91877e-28	Tem	Jakmip1	0.023	janus kinase and microtubule interacting protein 1 [Source:MGI Symbol	ENSMUSG00000113373	protein_coding
4.12188e-32	0.314079	0.213	0.174	7.59333e-28	Tem	Parp9	0.039	poly (ADP-ribose) polymerase family, member 9 [Source:MGI Symbol	ENSMUSG00000022906	protein_coding
4.45382e-32	0.213948	0.128	0.09	8.20482e-28	Tem	Fam49a	0.038	family with sequence similarity 49, member A [Source:MGI Symbol	ENSMUSG00000020589	protein_coding
6.29512e-32	0.293323	0.492	0.5	1.15969e-27	Tem	Fyn	-0.008	Fyn proto-oncogene [Source:MGI Symbol	ENSMUSG00000019843	protein_coding
3.19518e-31	0.249798	0.223	0.18	5.88615e-27	Tem	Baiap3	0.043	BAI1-associated protein 3 [Source:MGI Symbol	ENSMUSG00000047507	protein_coding
1.26267e-30	0.30795	0.329	0.292	2.32609e-26	Tem	Lilr4b	0.037	leukocyte immunoglobulin-like receptor, subfamily B, member 4B [Source:MGI Symbol	ENSMUSG00000112023	protein_coding
1.36283e-30	0.259522	0.319	0.28	2.5106e-26	Tem	Sema4a	0.039	sema domain, immunoglobulin domain (Ig), transmembrane domain (TM) and short cytoplasmic domain, (semaphorin) 4A [Source:MGI Symbol	ENSMUSG00000028064	protein_coding
1.61076e-30	0.262937	0.23	0.19	2.96735e-26	Tem	Camk2d	0.04	calcium/calmodulin-dependent protein kinase II, delta [Source:MGI Symbol	ENSMUSG00000053819	protein_coding
1.71949e-30	0.21635	0.669	0.708	3.16764e-26	Tem	Rinl	-0.039	Ras and Rab interactor-like [Source:MGI Symbol	ENSMUSG00000051735	protein_coding
1.92196e-30	0.284607	0.327	0.295	3.54064e-26	Tem	Sesn3	0.032	sestrin 3 [Source:MGI Symbol	ENSMUSG00000032009	protein_coding
3.20263e-30	0.234134	0.625	0.669	5.89988e-26	Tem	Tap2	-0.044	transporter 2, ATP-binding cassette, sub-family B (MDR/TAP) [Source:MGI Symbol	ENSMUSG00000024339	protein_coding
4.36845e-30	0.283799	0.491	0.505	8.04756e-26	Tem	Zdhhc20	-0.014	zinc finger, DHHC domain containing 20 [Source:MGI Symbol	ENSMUSG00000021969	protein_coding
1.38654e-29	0.215614	0.672	0.728	2.55429e-25	Tem	Pla2g16	-0.056	NA	NA	NA
2.17557e-29	0.285975	0.394	0.385	4.00783e-25	Tem	Mrpl9	0.009	mitochondrial ribosomal protein L9 [Source:MGI Symbol	ENSMUSG00000028140	protein_coding
5.3375e-29	0.308819	0.351	0.328	9.83275e-25	Tem	Bcl11b	0.023	B cell leukemia/lymphoma 11B [Source:MGI Symbol	ENSMUSG00000048251	protein_coding
6.78125e-29	0.20343	0.165	0.124	1.24924e-24	Tem	Runx1	0.041	runt related transcription factor 1 [Source:MGI Symbol	ENSMUSG00000022952	protein_coding
3.67355e-28	0.309054	0.331	0.308	6.76742e-24	Tem	Nfatc3	0.023	nuclear factor of activated T cells, cytoplasmic, calcineurin dependent 3 [Source:MGI Symbol	ENSMUSG00000031902	protein_coding
6.96218e-28	0.267203	0.168	0.131	1.28257e-23	Tem	Tnfaip8l2	0.037	tumor necrosis factor, alpha-induced protein 8-like 2 [Source:MGI Symbol	ENSMUSG00000013707	protein_coding
3.39702e-27	0.236698	0.204	0.166	6.258e-23	Tem	Gm12216	0.038	predicted gene 12216 [Source:MGI Symbol	ENSMUSG00000081769	protein_coding
3.72463e-26	0.236323	0.557	0.577	6.86151e-22	Tem	Sema4d	-0.02	sema domain, immunoglobulin domain (Ig), transmembrane domain (TM) and short cytoplasmic domain, (semaphorin) 4D [Source:MGI Symbol	ENSMUSG00000021451	protein_coding
5.06857e-26	0.292936	0.255	0.222	9.33731e-22	Tem	Ddx58	0.033	DEAD (Asp-Glu-Ala-Asp) box polypeptide 58 [Source:MGI Symbol	ENSMUSG00000040296	protein_coding
1.2261e-25	0.249111	0.297	0.264	2.25873e-21	Tem	Hbp1	0.033	high mobility group box transcription factor 1 [Source:MGI Symbol	ENSMUSG00000002996	protein_coding
3.58491e-25	0.285963	0.375	0.364	6.60411e-21	Tem	Ctse	0.011	cathepsin E [Source:MGI Symbol	ENSMUSG00000004552	protein_coding
7.07014e-25	0.269484	0.253	0.223	1.30246e-20	Tem	Mical1	0.03	microtubule associated monooxygenase, calponin and LIM domain containing 1 [Source:MGI Symbol	ENSMUSG00000019823	protein_coding
8.30948e-25	0.343538	0.128	0.094	1.53077e-20	Tem	Nfkbid	0.034	nuclear factor of kappa light polypeptide gene enhancer in B cells inhibitor, delta [Source:MGI Symbol	ENSMUSG00000036931	protein_coding
2.72161e-24	0.299353	0.332	0.312	5.01375e-20	Tem	Gimap9	0.02	GTPase, IMAP family member 9 [Source:MGI Symbol	ENSMUSG00000051124	protein_coding
7.59689e-24	0.242713	0.222	0.185	1.3995e-19	Tem	Trp53inp1	0.037	transformation related protein 53 inducible nuclear protein 1 [Source:MGI Symbol	ENSMUSG00000028211	protein_coding
3.29682e-23	0.294647	0.44	0.432	6.0734e-19	Tem	Ccr5	0.008	chemokine (C-C motif) receptor 5 [Source:MGI Symbol	ENSMUSG00000079227	protein_coding
3.75371e-23	0.217866	0.57	0.616	6.91509e-19	Tem	Mettl23	-0.046	methyltransferase like 23 [Source:MGI Symbol	ENSMUSG00000090266	protein_coding
7.76373e-23	0.240421	0.518	0.546	1.43023e-18	Tem	Dusp11	-0.028	dual specificity phosphatase 11 (RNA/RNP complex 1-interacting) [Source:MGI Symbol	ENSMUSG00000030002	protein_coding
2.28007e-22	0.384762	0.124	0.092	4.20034e-18	Tem	Il7r	0.032	interleukin 7 receptor [Source:MGI Symbol	ENSMUSG00000003882	protein_coding
2.89388e-22	0.271721	0.431	0.443	5.33111e-18	Tem	Ppdpf	-0.012	pancreatic progenitor cell differentiation and proliferation factor [Source:MGI Symbol	ENSMUSG00000016344	protein_coding
4.31194e-22	0.253973	0.523	0.54	7.94346e-18	Tem	Cdkn1b	-0.017	cyclin-dependent kinase inhibitor 1B [Source:MGI Symbol	ENSMUSG00000003031	protein_coding
1.05122e-21	0.224429	0.163	0.13	1.93657e-17	Tem	Ehd3	0.033	EH-domain containing 3 [Source:MGI Symbol	ENSMUSG00000024065	protein_coding
4.10049e-21	0.218461	0.128	0.097	7.55392e-17	Tem	Thada	0.031	thyroid adenoma associated [Source:MGI Symbol	ENSMUSG00000024251	protein_coding
1.49571e-20	0.223703	0.229	0.199	2.75539e-16	Tem	Cyth1	0.03	cytohesin 1 [Source:MGI Symbol	ENSMUSG00000017132	protein_coding
2.33122e-20	0.248215	0.261	0.233	4.29458e-16	Tem	Ypel5	0.028	yippee like 5 [Source:MGI Symbol	ENSMUSG00000039770	protein_coding
8.12224e-20	0.203136	0.754	0.792	1.49628e-15	Tem	Trbc2	-0.038	T cell receptor beta, constant 2 [Source:MGI Symbol	ENSMUSG00000076498	TR_C_gene
1.47301e-19	0.250564	0.258	0.233	2.71358e-15	Tem	Ifnar2	0.025	interferon (alpha and beta) receptor 2 [Source:MGI Symbol	ENSMUSG00000022971	protein_coding
1.94324e-19	0.287934	0.247	0.221	3.57985e-15	Tem	Gbp9	0.026	guanylate-binding protein 9 [Source:MGI Symbol	ENSMUSG00000029298	protein_coding
2.94944e-19	0.25602	0.296	0.281	5.43346e-15	Tem	Pdlim2	0.015	PDZ and LIM domain 2 [Source:MGI Symbol	ENSMUSG00000022090	protein_coding
3.32965e-19	0.239946	0.502	0.528	6.13389e-15	Tem	Irf2	-0.026	interferon regulatory factor 2 [Source:MGI Symbol	ENSMUSG00000031627	protein_coding
3.59981e-19	0.434373	0.544	0.564	6.63156e-15	Tem	Dusp2	-0.02	dual specificity phosphatase 2 [Source:MGI Symbol	ENSMUSG00000027368	protein_coding
5.79072e-19	0.228404	0.196	0.167	1.06677e-14	Tem	Atg2a	0.029	autophagy related 2A [Source:MGI Symbol	ENSMUSG00000024773	protein_coding
5.79072e-19	0.228404	0.196	0.167	1.06677e-14	Tem	Atg2a	0.029	autophagy related 2A [Source:MGI Symbol	ENSMUSG00000106907	protein_coding
7.46191e-19	0.261397	0.388	0.387	1.37463e-14	Tem	Gimap8	0.001	GTPase, IMAP family member 8 [Source:MGI Symbol	ENSMUSG00000064262	protein_coding
1.01112e-18	0.237841	0.246	0.217	1.86268e-14	Tem	Hmgn1	0.029	high mobility group nucleosomal binding domain 1 [Source:MGI Symbol	ENSMUSG00000040681	protein_coding
1.08209e-18	0.251168	0.478	0.504	1.99343e-14	Tem	Xrn2	-0.026	5'-3' exoribonuclease 2 [Source:MGI Symbol	ENSMUSG00000027433	protein_coding
1.12276e-18	0.27949	0.339	0.33	2.06834e-14	Tem	Agpat3	0.009	1-acylglycerol-3-phosphate O-acyltransferase 3 [Source:MGI Symbol	ENSMUSG00000001211	protein_coding
1.5035e-18	0.249233	0.337	0.321	2.76975e-14	Tem	Pdcd4	0.016	programmed cell death 4 [Source:MGI Symbol	ENSMUSG00000024975	protein_coding
4.17188e-18	0.242565	0.501	0.533	7.68543e-14	Tem	Ptp4a2	-0.032	protein tyrosine phosphatase 4a2 [Source:MGI Symbol	ENSMUSG00000028788	protein_coding
7.57243e-18	0.245209	0.584	0.604	1.39499e-13	Tem	Icos	-0.02	inducible T cell co-stimulator [Source:MGI Symbol	ENSMUSG00000026009	protein_coding
8.63768e-18	0.225815	0.159	0.132	1.59123e-13	Tem	Irgm1	0.027	immunity-related GTPase family M member 1 [Source:MGI Symbol	ENSMUSG00000046879	protein_coding
8.63768e-18	0.225815	0.159	0.132	1.59123e-13	Tem	Irgm1	0.027	immunity-related GTPase family M member 1 [Source:MGI Symbol	ENSMUSG00000116444	protein_coding
1.66951e-17	0.22623	0.517	0.547	3.07557e-13	Tem	Clk1	-0.03	CDC-like kinase 1 [Source:MGI Symbol	ENSMUSG00000026034	protein_coding
2.50666e-17	0.238982	0.24	0.218	4.61777e-13	Tem	Vrk3	0.022	vaccinia related kinase 3 [Source:MGI Symbol	ENSMUSG00000002205	protein_coding
3.68342e-17	0.252217	0.504	0.533	6.78559e-13	Tem	Rapgef6	-0.029	Rap guanine nucleotide exchange factor (GEF) 6 [Source:MGI Symbol	ENSMUSG00000037533	protein_coding
3.9104e-17	0.266232	0.277	0.261	7.20374e-13	Tem	Stk38	0.016	serine/threonine kinase 38 [Source:MGI Symbol	ENSMUSG00000024006	protein_coding
3.41825e-16	0.216552	0.663	0.716	6.2971e-12	Tem	Itga4	-0.053	integrin alpha 4 [Source:MGI Symbol	ENSMUSG00000027009	protein_coding
3.61293e-16	0.227444	0.501	0.536	6.65574e-12	Tem	Rnf166	-0.035	ring finger protein 166 [Source:MGI Symbol	ENSMUSG00000014470	protein_coding
4.30648e-16	0.236867	0.274	0.256	7.9334e-12	Tem	Sp140	0.018	Sp140 nuclear body protein [Source:MGI Symbol	ENSMUSG00000070031	protein_coding
5.64803e-16	0.259149	0.34	0.332	1.04048e-11	Tem	Foxp1	0.008	forkhead box P1 [Source:MGI Symbol	ENSMUSG00000030067	protein_coding
1.08311e-15	0.239939	0.235	0.212	1.99531e-11	Tem	Kdm7a	0.023	lysine (K)-specific demethylase 7A [Source:MGI Symbol	ENSMUSG00000042599	protein_coding
1.10274e-15	0.266861	0.293	0.281	2.03147e-11	Tem	Fam129a	0.012	family with sequence similarity 129, member A [Source:MGI Symbol	ENSMUSG00000026483	protein_coding
1.61934e-15	0.264508	0.31	0.301	2.98315e-11	Tem	Ccdc88c	0.009	coiled-coil domain containing 88C [Source:MGI Symbol	ENSMUSG00000021182	protein_coding
3.0125e-15	0.228809	0.657	0.666	5.54964e-11	Tem	AY036118	-0.009	NA	NA	NA
4.34155e-15	0.262982	0.5	0.542	7.998e-11	Tem	Atp1b3	-0.042	ATPase, Na+/K+ transporting, beta 3 polypeptide [Source:MGI Symbol	ENSMUSG00000032412	protein_coding
5.05721e-15	0.257024	0.349	0.346	9.3164e-11	Tem	Nlrc5	0.003	NLR family, CARD domain containing 5 [Source:MGI Symbol	ENSMUSG00000074151	protein_coding
[truncated: 2,445 more rows]

## Sheet: 3 Mutanome 
Mutanome analysis using MuTect2 in PDA tumor model
[truncated: 99 more rows]

## Sheet: 4 DEG TR vs NTR
Differentially expressed genes between TR and NTR T-cells for the 48 TCRs initially tested based on size from PDA and PDA-OVA tumors
[truncated: 6,294 more rows]

[truncated: 12 more sheets: 5 TR-95 NTR-57 scores CD8, 6 Single-gene ROC, 7 ProjecTILs DEG cluster-based, 8 CD4 DEG, 9 TR-95 NTR-57 scores CD4, 10 TCR clonotypes, 11 NetMHC, 12 Proteome reference, 13 MC38 TC DEG, 14 MC38 CD8 DEG, 15 MC38 TCR clonotypes, 16 Lonp2 TCR clonotypes]
